# Supplementary material for: Integrated bioinformatics-based identification of proliferative diabetic retinopathy and idiopathic pulmonary fibrosis: Focus on fibrosis and immune infiltration
Source: PLoS One. 2026 Feb 23;21(2):e0343398. doi: 10.1371/journal.pone.0343398 (PMC12928582; doi:10.1371/journal.pone.0343398)
Supplement: S2 Table — (XLSX) [file pone.0343398.s002.xlsx]

## Sheet: Sheet 1
Differential analysis results of GSE94019
Gene Symbol	logFC	Mean Expression Level	t	P.Value	adj.P.Val	B	Determination of Differential Results
LENG9	86.6936	-26.4978	4.26709	0.00121531	0.142816	-0.643761	UP
MGC72080	78.4134	-21.8675	4.57643	0.000718506	0.121981	-0.168607	UP
STK19	71.2519	-47.3934	3.36196	0.00601752	0.235465	-2.10266	UP
CMPK2	68.6903	-20.707	2.83119	0.0157784	0.299698	-2.98099	UP
LOC101927492	64.7409	-19.5869	2.7367	0.0187358	0.304286	-3.13652	UP
CRHR1	64.4947	-19.8445	2.8138	0.0162854	0.299698	-3.00965	UP
SRGAP2B	60.6439	-32.7757	2.7479	0.0183585	0.302824	-3.11813	UP
CORO7-PAM16	59.8604	-54.8848	1.82081	0.0948663	0.493541	-4.56599	NO
PARGP1	59.0626	-16.2727	2.64299	0.0222101	0.30946	-3.29006	UP
RTEL1-TNFRSF6B	58.9457	-43.2697	2.01278	0.0682758	0.439048	-4.28458	NO
ANK2	57.4847	-18.171	3.4462	0.00516925	0.224593	-1.96378	UP
GANC	56.7301	-15.4894	2.81271	0.0163177	0.299698	-3.01145	UP
LOC102724631	56.0784	-19.9507	3.20893	0.00793847	0.249461	-2.35572	UP
NDUFA11	55.6119	-16.7218	2.61471	0.0233777	0.313639	-3.3362	UP
ASNS	53.3198	-20.5755	2.53951	0.0267847	0.326108	-3.45845	UP
GRIK5	52.2107	-15.7731	3.73816	0.00306553	0.188594	-1.48627	UP
TMCC2	49.8186	-22.8115	2.33768	0.0384997	0.366151	-3.78225	UP
DSP	49.7258	-26.1254	4.96817	0.000376121	0.112493	0.411538	UP
BECN1	49.1472	-11.1123	2.48556	0.0295236	0.337627	-3.54567	UP
ATP6V0B	48.8713	-21.6897	1.78221	0.10124	0.496718	-4.62085	NO
SLC4A4	48.8197	-17.6843	2.23996	0.045819	0.386301	-3.93619	UP
POTEB	47.831	-15.9786	3.03383	0.0109122	0.27676	-2.64585	UP
POTEB2	47.831	-15.9786	3.03383	0.0109122	0.27676	-2.64585	UP
CAPN12	47.4241	-28.104	1.52175	0.155215	0.522065	-4.97322	NO
PCSK6	47.3373	-12.623	2.3715	0.0362391	0.358708	-3.7285	UP
FAM227B	47.2516	-13.8365	2.59446	0.0242509	0.317982	-3.36919	UP
BAIAP3	46.9357	-14.4258	2.81544	0.0162368	0.299698	-3.00694	UP
TYMS	46.8169	-11.5513	2.97525	0.0121396	0.287598	-2.74287	UP
PGM5P3-AS1	46.0486	-14.1038	2.81832	0.0161522	0.299698	-3.00221	UP
CNTN1	45.4576	-13.787	2.37429	0.0360588	0.358001	-3.72406	UP
ULK2	45.1181	-20.2998	2.00813	0.0688296	0.439713	-4.29157	NO
NCAPG2	44.7149	-12.4638	2.19305	0.0497879	0.396919	-4.00929	UP
NOMO2	44.4631	-29.7416	2.26271	0.0440041	0.381116	-3.90053	UP
TMC5	42.8105	-24.5828	1.86658	0.0877805	0.479786	-4.50014	NO
DKC1	42.7009	-10.2794	3.70498	0.00325187	0.189697	-1.54017	UP
TPM2	42.6149	-13.0741	2.4911	0.0292299	0.337147	-3.53673	UP
ALS2CR11	42.1538	-12.7124	2.1565	0.0531042	0.405241	-4.06585	NO
BLOC1S1-RDH5	40.8166	-20.4985	1.72518	0.111368	0.496718	-4.70075	NO
CASS4	40.3525	-10.75	3.44834	0.00514939	0.224593	-1.96027	UP
ARHGEF34P	39.7592	-12.228	2.12784	0.0558495	0.411125	-4.10995	NO
CASC8	39.6053	-16.8002	2.06363	0.0624947	0.425464	-4.2079	NO
HTR4	39.5933	-11.9171	2.13269	0.0553765	0.410567	-4.10251	NO
TSPY10	39.3677	-12.1132	2.71563	0.0194668	0.304286	-3.17111	UP
ANKRD10	39.3656	-5.47802	1.77489	0.102492	0.496718	-4.63118	NO
POM121L9P	38.568	-10.269	2.24273	0.0455938	0.386032	-3.93185	UP
GTF2IRD1P1	38.1613	-38.2931	1.34341	0.205175	0.593998	-5.19374	NO
CDK5RAP3	37.8953	-6.21364	2.16719	0.0521133	0.402175	-4.04935	NO
GAS7	37.7468	-6.44128	1.76901	0.103509	0.496718	-4.63948	NO
CPEB1	37.7206	-12.8366	2.10753	0.057876	0.41635	-4.14106	NO
ST13P4	37.6818	-6.76944	1.77181	0.103023	0.496718	-4.63552	NO
ELAVL4	37.6643	-45.2102	1.28966	0.222627	0.611451	-5.25643	NO
STAT5A	37.5192	-8.91175	1.77694	0.102141	0.496718	-4.62829	NO
POM121L1P	37.4624	-11.2968	2.59737	0.0241234	0.317547	-3.36445	UP
ZNF623	37.1544	-8.76167	1.71326	0.113597	0.496718	-4.71727	NO
GPSM2	36.9609	-31.368	1.19485	0.256325	0.650576	-5.36236	NO
ROCK1P1	36.9222	-26.3855	1.22268	0.246038	0.636724	-5.33189	NO
ST7	36.5645	-9.57205	1.69477	0.117132	0.496718	-4.74276	NO
PGAM4	36.367	-8.47866	1.71699	0.112895	0.496718	-4.7121	NO
DDX11L9	36.2646	-25.2179	2.9048	0.0138003	0.296722	-2.85943	UP
POU5F1	36.2448	-10.5778	1.77254	0.102898	0.496718	-4.6345	NO
SUPT20H	36.2169	-7.60798	3.25504	0.00730179	0.246203	-2.27939	UP
PGM1	36.2113	-11.1077	2.50899	0.0283019	0.332718	-3.50784	UP
RPS6KA5	36.1004	-12.205	1.97537	0.0728442	0.449353	-4.34047	NO
TTC3	35.7178	-5.2334	2.08278	0.0604391	0.419774	-4.17882	NO
TULP3	35.6898	-28.4364	1.85616	0.0893509	0.483588	-4.51522	NO
LOC100996286	35.5733	-11.1847	2.12765	0.0558683	0.411125	-4.11024	NO
CNOT10	35.2588	-7.30969	3.20612	0.00797917	0.249461	-2.36039	UP
LYRM5	35.2372	-6.78328	1.71462	0.11334	0.496718	-4.71538	NO
SNX22	35.0734	-8.4667	1.60632	0.135426	0.496718	-4.86245	NO
TOR2A	35.0554	-13.1404	2.19693	0.0494475	0.396429	-4.00326	UP
MIF4GD	35.0323	-15.0875	1.86974	0.0873101	0.478352	-4.49557	NO
CWC27	34.891	-22.0621	1.75581	0.105822	0.496718	-4.65802	NO
ADAM7	34.7035	-10.3258	1.59881	0.137092	0.498078	-4.87245	NO
LINC00266-1	34.7017	-10.2791	1.6432	0.127513	0.496718	-4.81301	NO
CALCR	34.6649	-16.4566	2.07174	0.0616171	0.423667	-4.19561	NO
LPAR6	34.4617	-6.17207	1.684	0.119235	0.496718	-4.75753	NO
RUSC1-AS1	34.3564	-9.50343	1.67485	0.12105	0.496718	-4.77005	NO
CRACR2A	34.253	-9.93632	1.65306	0.125466	0.496718	-4.79967	NO
GFOD2	34.1883	-13.7521	1.59046	0.138962	0.499942	-4.88352	NO
TTI2	34.1747	-9.46439	1.60936	0.13476	0.496718	-4.85841	NO
CNOT2	34.1278	-7.27008	3.10848	0.00952696	0.265881	-2.52214	UP
TNFSF12	34.073	-4.8898	1.93383	0.0782468	0.461431	-4.40195	NO
HSD17B7P2	34.021	-9.41092	1.6753	0.120959	0.496718	-4.76942	NO
CAB39L	33.971	-18.4383	1.60919	0.134797	0.496718	-4.85864	NO
AGAP9	33.9146	-14.6378	1.78166	0.101335	0.496718	-4.62163	NO
SKP2	33.886	-11.9995	1.65094	0.125905	0.496718	-4.80255	NO
PTHLH	33.8118	-23.6344	2.13716	0.0549426	0.409198	-4.09564	NO
MARK1	33.7019	-8.99955	1.66817	0.122389	0.496718	-4.77915	NO
CYP4F30P	33.5795	-9.8691	1.54337	0.149932	0.513896	-4.94527	NO
RPL17-C18orf32	33.2357	-13.8608	1.75417	0.106112	0.496718	-4.66031	NO
SIGLEC9	33.2258	-23.1347	1.8493	0.0903966	0.484975	-4.5251	NO
P4HA2-AS1	33.2228	-9.45261	1.66266	0.123504	0.496718	-4.78665	NO
SDHAP2	33.144	-10.8581	1.46612	0.169551	0.542768	-5.04399	NO
DBF4B	33.1252	-21.2785	1.55945	0.146104	0.508922	-4.92431	NO
TTLL10	33.0928	-10.1824	1.625	0.131367	0.496718	-4.8375	NO
SEMA4D	33.055	-6.99554	1.79152	0.0996687	0.496718	-4.60768	NO
ZNF767P	32.9537	-7.98804	1.56996	0.143649	0.504737	-4.91054	NO
LGALS14	32.852	-10.1083	1.74212	0.108269	0.496718	-4.67716	NO
SLC8A3	32.6322	-11.9706	2.01812	0.0676468	0.437328	-4.27658	NO
BRWD1	32.6	-5.26403	2.3942	0.0347946	0.355729	-3.6923	UP
LIMD2	32.3727	-5.13597	1.79202	0.0995854	0.496718	-4.60697	NO
LOC653513	32.2664	-8.02123	1.62252	0.1319	0.496718	-4.84082	NO
CRISPLD1	32.1965	-20.6663	1.54225	0.150201	0.514043	-4.94671	NO
SERF1B	32.1589	-8.71355	1.69009	0.118041	0.496718	-4.74918	NO
RAET1E	32.1459	-7.26353	2.81536	0.0162392	0.299698	-3.00708	UP
FCAR	32.1029	-9.89983	2.16787	0.0520503	0.40212	-4.04829	NO
FCGR1C	32.0924	-18.5848	1.87393	0.0866887	0.47745	-4.48949	NO
ABCC11	32.0625	-10.3472	1.61979	0.132489	0.496718	-4.84448	NO
RPL36A	31.9477	-6.65917	1.75251	0.106406	0.496718	-4.66263	NO
TRPC4	31.9033	-10.7832	1.76151	0.104817	0.496718	-4.65002	NO
CYP3A5	31.6203	-9.72934	1.625	0.131367	0.496718	-4.8375	NO
CT45A4	31.513	-9.69632	3.51793	0.00454367	0.21582	-1.84587	UP
SLC39A8	31.5118	-18.4068	1.21255	0.249741	0.640303	-5.34303	NO
AKR1C1	31.3923	-8.02876	1.57618	0.142213	0.503793	-4.90237	NO
ERVV-1	31.3349	-14.388	1.77858	0.101859	0.496718	-4.62598	NO
TYW1B	31.3065	-6.89613	1.73831	0.108959	0.496718	-4.68248	NO
PIWIL1	31.3027	-9.40939	1.59223	0.138563	0.499661	-4.88117	NO
PLAUR	31.1877	-6.62671	2.66922	0.0211782	0.306799	-3.24717	UP
VCAN	31.128	-61.5811	1.76122	0.104868	0.496718	-4.65043	NO
CTAGE9	30.6815	-33.0037	1.53846	0.151118	0.515515	-4.95163	NO
CDCA3	30.61	-18.6685	1.45176	0.17343	0.549405	-5.06198	NO
KLK5	30.5523	-14.5107	1.33331	0.208365	0.597477	-5.20565	NO
KCNAB2	30.5421	-8.80619	2.0508	0.0639094	0.428266	-4.22734	NO
FBXO38	30.5151	-15.5343	2.4335	0.0324238	0.346497	-3.6294	UP
ST5	30.4626	-10.3944	4.4511	0.000887682	0.13139	-0.359373	UP
AIFM1	30.4593	-31.4634	1.55026	0.148282	0.511409	-4.9363	NO
DNMBP	30.4268	-2.38471	1.68815	0.118421	0.496718	-4.75185	NO
ETV3	30.3397	-4.17478	1.90722	0.0818988	0.468144	-4.441	NO
ANKHD1	30.2713	-25.7799	1.4685	0.168915	0.54201	-5.041	NO
SEC22C	30.2042	-35.0554	0.991134	0.342117	0.742074	-5.56836	NO
TUBGCP5	30.0476	-19.6487	1.53748	0.151356	0.515819	-4.95291	NO
ISYNA1	30.0272	-9.2559	1.69591	0.116911	0.496718	-4.74119	NO
TIPARP-AS1	29.7747	-8.68123	1.65102	0.125888	0.496718	-4.80244	NO
TMEM205	29.7	-6.43849	2.28809	0.0420618	0.376568	-3.86064	UP
GNB5	29.6413	-5.39862	2.80514	0.0165441	0.299698	-3.02394	UP
GCNT2	29.593	-4.4328	1.62148	0.132122	0.496718	-4.8422	NO
ODF2	29.5911	-10.0183	1.81905	0.0951492	0.493955	-4.56851	NO
ANKRD20A1	29.4728	-37.5382	1.5224	0.155054	0.522065	-4.97239	NO
MAGEA6	29.4074	-8.66432	1.54874	0.148644	0.511776	-4.93828	NO
ARHGAP19-SLIT1	29.3973	-21.3433	1.24367	0.238499	0.629432	-5.30857	NO
NACA	29.3411	-0.422169	5.28834	0.000225147	0.0894085	0.866657	UP
GBAP1	29.3218	-7.32712	1.72152	0.112049	0.496718	-4.70583	NO
AGBL5	29.3005	-6.663	1.76315	0.104529	0.496718	-4.64771	NO
CTSS	29.2114	-2.18559	1.98688	0.0714092	0.446928	-4.32333	NO
LOC100129940	29.1981	-8.98402	1.60957	0.134712	0.496718	-4.85812	NO
LSM5	29.0467	-11.5755	1.83979	0.0918665	0.487202	-4.53878	NO
FADS2	29.0285	-7.40484	1.63015	0.130266	0.496718	-4.83058	NO
PRAMEF5	28.9905	-21.4209	1.28521	0.224122	0.613223	-5.26152	NO
CORIN	28.9591	-10.0364	1.96778	0.0738046	0.452014	-4.35175	NO
CT55	28.9466	-17.7263	1.85741	0.089161	0.482941	-4.51341	NO
SPTY2D1	28.9157	-1.21548	1.83508	0.0926035	0.489252	-4.54556	NO
NCAPH2	28.8888	-15.7324	1.45472	0.172622	0.548054	-5.05827	NO
SMG6	28.6869	-20.1349	1.46823	0.168986	0.542168	-5.04133	NO
WBP1L	28.6553	-2.46582	1.8592	0.0888901	0.48242	-4.51083	NO
ZNF239	28.6041	-13.5233	2.19771	0.0493788	0.396211	-4.00204	UP
ZNF503	28.4722	-8.76069	1.625	0.131367	0.496718	-4.8375	NO
HTR3E	28.3962	-8.69476	1.8517	0.0900298	0.484643	-4.52165	NO
NGFRAP1	28.3763	-5.48616	2.23985	0.0458277	0.386301	-3.93636	UP
ZNF135	28.275	-8.35017	1.64492	0.127155	0.496718	-4.81069	NO
CES3	28.2359	-12.8302	1.39711	0.188885	0.57054	-5.12932	NO
HLA-F-AS1	28.2052	-15.0367	1.68431	0.119173	0.496718	-4.7571	NO
ATP13A4-AS1	28.1865	-9.63065	1.73071	0.110348	0.496718	-4.69307	NO
HM13	28.1683	-2.80703	2.90292	0.0138475	0.296722	-2.86253	UP
OR2T35	28.1081	-22.3523	1.60435	0.135861	0.496718	-4.86507	NO
MXD3	28.0813	-12.3107	1.26224	0.231982	0.621819	-5.28768	NO
C6orf201	28.0491	-8.40826	1.58966	0.139141	0.500448	-4.88457	NO
GPR75-ASB3	28.0472	-5.30902	2.51617	0.0279379	0.331156	-3.49624	UP
RNASEK-C17orf49	28.0222	-17.0408	1.70857	0.114483	0.496718	-4.72374	NO
SLC35C1	27.9332	-24.2752	1.16185	0.268957	0.666066	-5.39778	NO
SULT2B1	27.9313	-8.59425	1.625	0.131367	0.496718	-4.8375	NO
FAM35BP	27.8833	-13.9084	1.68084	0.11986	0.496718	-4.76186	NO
ZDHHC8	27.8367	-29.801	1.05696	0.312333	0.715654	-5.50517	NO
APOC2	27.7401	-4.97032	1.56701	0.144335	0.506101	-4.91441	NO
TAF1A-AS1	27.6204	-8.18667	1.64291	0.127573	0.496718	-4.81339	NO
DAB2	27.6097	-6.99546	2.7315	0.0189136	0.304286	-3.14506	UP
RMDN2	27.5333	-7.52619	1.5716	0.143268	0.504344	-4.90838	NO
DIP2A	27.527	-19.2293	1.83243	0.0930195	0.490282	-4.54935	NO
ABLIM2	27.4383	-14.9908	1.74968	0.106911	0.496718	-4.6666	NO
PCDHA7	27.4224	-16.5004	3.02296	0.0111301	0.278216	-2.66386	UP
LOC101929066	27.4192	-6.735	1.47933	0.166049	0.53763	-5.02734	NO
FGF14	27.1181	-6.67833	1.89901	0.0830579	0.470065	-4.45301	NO
HNRNPUL2-BSCL2	26.9537	-8.13693	1.61543	0.133433	0.496718	-4.8503	NO
DCLRE1A	26.9373	-6.52661	1.65881	0.124288	0.496718	-4.79188	NO
USP2	26.9209	-11.7006	1.22534	0.24507	0.635992	-5.32894	NO
SLC25A45	26.834	-6.94694	1.61883	0.132696	0.496718	-4.84576	NO
MAPK1	26.8056	-0.342839	1.75003	0.106849	0.496718	-4.66612	NO
SUN1	26.6384	-14.3931	1.77987	0.101639	0.496718	-4.62416	NO
PEX10	26.5384	-14.1683	1.1694	0.266027	0.662836	-5.38975	NO
TP73-AS1	26.5231	-22.3923	1.27447	0.227772	0.617729	-5.2738	NO
TRMU	26.482	-12.9783	1.25707	0.233781	0.623525	-5.29351	NO
SPAG11A	26.451	-9.26035	1.55121	0.148054	0.511103	-4.93506	NO
LYZL6	26.3823	-8.22904	2.79335	0.0169026	0.299698	-3.04335	UP
DPP10	26.3602	-7.34735	2.60923	0.0236112	0.314804	-3.34514	UP
KCNAB1	26.336	-4.41368	3.03972	0.0107958	0.275973	-2.63609	UP
FAM156B	26.3136	-7.63003	2.28561	0.0422475	0.376568	-3.86454	UP
SMUG1	26.288	-7.09146	1.74975	0.106899	0.496718	-4.66651	NO
PMF1	26.2783	-5.95079	1.70481	0.1152	0.496718	-4.72894	NO
TTLL1	26.215	-6.64075	2.93412	0.0130831	0.292841	-2.81094	UP
TVP23C	26.198	-36.9732	0.815931	0.431197	0.818844	-5.71963	NO
LOC101060498	26.1936	-7.76022	2.65814	0.0216081	0.307712	-3.2653	UP
RTN2	26.1094	-19.9765	1.99201	0.0707785	0.445307	-4.31567	NO
NFASC	26.0818	-5.26087	1.68057	0.119913	0.496718	-4.76223	NO
RBMS3	26.0544	-7.75803	1.5025	0.160053	0.529357	-4.9979	NO
ANKRD20A2	26.0408	-39.9732	1.20411	0.252862	0.645145	-5.35227	NO
MKKS	25.9824	-8.82113	1.47662	0.166761	0.538321	-5.03076	NO
FCAMR	25.92	-7.62812	2.84566	0.0153684	0.299698	-2.95711	UP
TCP11L2	25.9058	-11.9827	2.20254	0.0489592	0.395306	-3.99454	UP
AMY2A	25.8907	-7.44754	1.57875	0.141623	0.50342	-4.89898	NO
SLC3A1	25.864	-7.70016	1.64087	0.128001	0.496718	-4.81615	NO
RPS10-NUDT3	25.7876	-1.18956	1.67963	0.120098	0.496718	-4.76351	NO
CCZ1	25.6473	-3.82294	2.09696	0.0589579	0.41818	-4.15721	NO
SLC50A1	25.6336	-20.6599	1.15511	0.271596	0.668404	-5.40492	NO
IL24	25.6152	-22.0007	1.07488	0.30457	0.707072	-5.4874	NO
SLC2A11	25.6005	-13.8194	1.57298	0.142949	0.504182	-4.90657	NO
RAI2	25.57	-6.53061	2.80118	0.0166634	0.299698	-3.03045	UP
45904	25.5012	-5.93256	1.63317	0.129624	0.496718	-4.82652	NO
CNOT4	25.3813	-7.4931	2.33908	0.0384039	0.366151	-3.78004	UP
GREB1	25.3431	-5.51265	1.77577	0.102341	0.496718	-4.62994	NO
TIAF1	25.3328	-6.32549	1.4686	0.168889	0.54201	-5.04087	NO
KLHL5	25.2944	-3.67833	2.5106	0.0282201	0.332666	-3.50525	UP
CCDC112	25.2802	-5.6529	3.0028	0.0115458	0.28197	-2.69724	UP
LRRFIP1	25.2618	-13.9476	1.08532	0.300116	0.702226	-5.47694	NO
PWWP2A	25.2324	-7.29417	1.59686	0.137525	0.498213	-4.87503	NO
STRA6	25.2273	-14.2854	1.06374	0.309378	0.71223	-5.49848	NO
PIK3R2	25.2137	-5.23029	2.18399	0.0505906	0.399442	-4.02334	NO
C16orf93	25.1621	-7.49709	1.6405	0.128078	0.496718	-4.81665	NO
RTN3	25.1488	-17.061	2.21126	0.0482098	0.392507	-3.98098	UP
LOC101927079	25.1143	-9.28286	1.51485	0.156936	0.524668	-4.9821	NO
RPL36A-HNRNPH2	25.061	-2.28044	2.1807	0.050886	0.399806	-4.02844	NO
MYO18A	25.0387	-2.37838	1.69671	0.116757	0.496718	-4.74009	NO
KIAA1324	25.0302	-14.3913	1.48387	0.164858	0.53609	-5.0216	NO
GUSBP9	25.0047	-19.7518	1.52193	0.15517	0.522065	-4.97299	NO
WLS	25.0043	-11.2242	1.02038	0.328636	0.73449	-5.5407	NO
PTPRA	24.9816	-4.76089	1.99028	0.0709899	0.445769	-4.31825	NO
GTF2H2C	24.9393	-7.06336	1.68461	0.119115	0.496718	-4.7567	NO
LOC100288162	24.8107	-6.16145	1.72256	0.111854	0.496718	-4.70438	NO
ALKBH2	24.7985	-12.8557	1.95797	0.075063	0.4549	-4.36629	NO
TBC1D2	24.7512	-10.977	1.33465	0.20794	0.596918	-5.20408	NO
GATC	24.5771	-1.95459	1.64511	0.127114	0.496718	-4.81043	NO
MID1	24.4295	-6.17686	1.62427	0.131523	0.496718	-4.83847	NO
USP17L2	24.3409	-12.7924	1.20562	0.252302	0.644451	-5.35062	NO
EDEM2	24.3053	-3.58233	1.96919	0.0736251	0.451585	-4.34965	NO
CMTM4	24.2653	-7.30951	2.17105	0.0517593	0.40212	-4.04337	NO
TUBB	24.2627	-4.78228	2.15804	0.0529601	0.405241	-4.06347	NO
SGOL1	24.1026	-14.6398	3.73445	0.00308577	0.188594	-1.49229	UP
SMG1P2	24.0791	-2.13648	2.34251	0.0381686	0.365943	-3.77458	UP
EXOSC9	24.0192	-5.65998	1.76559	0.104104	0.496718	-4.64429	NO
ZNF705A	23.974	-6.01716	1.62855	0.130607	0.496718	-4.83273	NO
TMEM246-AS1	23.9678	-7.37471	1.62499	0.131367	0.496718	-4.8375	NO
ZFAS1	23.9659	-6.08877	3.18697	0.00826128	0.252094	-2.39211	UP
LOC727924	23.8882	-12.6887	1.20091	0.254057	0.647234	-5.35577	NO
RELL1	23.8321	-46.1038	0.928806	0.372168	0.764047	-5.62505	NO
CCL4L1	23.795	-28.0529	2.37488	0.0360205	0.358001	-3.72312	UP
FAM135A	23.7295	-9.26073	1.85077	0.0901721	0.484791	-4.52299	NO
ALG1L	23.7166	-9.86441	1.4261	0.180548	0.558538	-5.09381	NO
COL6A3	23.6815	-6.63589	1.96248	0.074482	0.454205	-4.35961	NO
AJUBA	23.6534	-10.2084	3.37754	0.00585063	0.232568	-2.07696	UP
SSBP4	23.6419	-4.34743	1.7744	0.102577	0.496718	-4.63188	NO
PKLR	23.385	-7.23552	1.51959	0.155752	0.522876	-4.97601	NO
PTPN7	23.2557	-4.4941	1.75874	0.105304	0.496718	-4.6539	NO
TMEM139	23.2219	-9.95311	1.68324	0.119385	0.496718	-4.75857	NO
UQCRBP1	23.1409	-4.70706	1.80749	0.0970241	0.496718	-4.585	NO
SEC24A	23.1201	-0.478622	1.79659	0.0988224	0.496718	-4.60049	NO
SATB1	23.0901	-1.21934	3.0372	0.0108455	0.275973	-2.64027	UP
PHKG1	23.0337	-45.5013	0.685052	0.506951	0.852606	-5.81561	NO
UPP1	23.0293	-17.4482	2.00169	0.0696012	0.441685	-4.3012	NO
CCL4L2	22.9814	-19.6049	1.9931	0.0706449	0.444917	-4.31404	NO
MSL3	22.9742	-8.49483	1.4219	0.181734	0.559933	-5.09898	NO
CCDC148	22.9179	-9.42193	1.37874	0.194332	0.57847	-5.15156	NO
SLX1A-SULT1A3	22.9123	-26.7226	0.954867	0.359383	0.752196	-5.60172	NO
SLX1B-SULT1A4	22.9123	-26.7226	0.954867	0.359383	0.752196	-5.60172	NO
SCO2	22.8594	-6.38682	1.79618	0.098891	0.496718	-4.60108	NO
C1orf94	22.7823	-6.58691	1.55492	0.147174	0.510518	-4.93023	NO
BDNF	22.7479	-5.91426	2.90873	0.0137019	0.295747	-2.85293	UP
RBL1	22.6779	-3.07765	3.32994	0.00637608	0.239594	-2.15555	UP
DGCR14	22.6763	-3.26072	1.92712	0.0791527	0.463706	-4.41182	NO
LIN54	22.6623	-20.8597	1.14993	0.273637	0.67052	-5.41038	NO
CDKL1	22.6359	-5.49606	2.699	0.020064	0.304692	-3.1984	UP
PPIP5K1	22.6191	-13.7921	1.03377	0.3226	0.726861	-5.52782	NO
FRAS1	22.6144	-21.2392	0.858717	0.408125	0.797827	-5.68503	NO
CALD1	22.6018	1.91557	3.44474	0.00518285	0.224593	-1.96619	UP
CABLES1	22.5867	-6.84305	1.65254	0.125575	0.496718	-4.80038	NO
PTPRR	22.5552	-18.1865	1.1569	0.270895	0.667563	-5.40303	NO
GRAPL	22.4647	-4.74657	1.65045	0.126006	0.496718	-4.80321	NO
HOXA10	22.3908	-14.361	1.77247	0.102909	0.496718	-4.63459	NO
ARAF	22.3893	-3.38959	2.89063	0.0141607	0.298389	-2.88284	UP
SETD9	22.3643	-16.5265	1.42313	0.181386	0.559656	-5.09746	NO
DGCR5	22.3594	-14.363	1.09137	0.297556	0.699185	-5.47083	NO
APBB1	22.3036	-13.0852	2.07512	0.0612538	0.422308	-4.19047	NO
ACTR3B	22.2743	-6.08633	2.39423	0.0347927	0.355729	-3.69225	UP
CEACAM3	22.2716	-6.85433	1.62522	0.131319	0.496718	-4.8372	NO
OR11H1	22.2536	-11.4678	1.06152	0.310344	0.71331	-5.50067	NO
COX11	22.1551	-18.4246	1.25214	0.235508	0.625775	-5.29906	NO
ARHGAP9	22.0211	-4.46224	2.08947	0.0597361	0.419718	-4.16864	NO
EIF4E2	21.986	-4.28121	1.63569	0.129091	0.496718	-4.82313	NO
PRKCZ	21.9692	-18.2971	0.971527	0.351375	0.747847	-5.58652	NO
DDX11L5	21.9381	-17.2018	0.866489	0.404025	0.794136	-5.67858	NO
NOS1AP	21.9364	-6.25382	1.80424	0.0975572	0.496718	-4.58962	NO
ATP8B5P	21.9022	-5.99464	1.60778	0.135107	0.496718	-4.86052	NO
PITRM1-AS1	21.8877	-3.75376	1.69467	0.117151	0.496718	-4.74289	NO
ASPM	21.8753	-10.1687	1.41512	0.183668	0.562203	-5.10732	NO
PEX5	21.8692	-17.7158	0.958928	0.357419	0.750241	-5.59804	NO
GOLGA8M	21.8633	-20.7244	1.08148	0.301748	0.704346	-5.48079	NO
RP9	21.8155	-3.47608	1.77293	0.10283	0.496718	-4.63395	NO
PIK3R6	21.8147	-5.67012	1.58504	0.140186	0.501764	-4.89067	NO
RTBDN	21.8011	-6.70802	3.17064	0.00850979	0.255521	-2.41915	UP
FAM175A	21.7646	-2.38379	1.78529	0.100719	0.496718	-4.6165	NO
ASB7	21.7541	-15.9371	0.87039	0.401978	0.791909	-5.67532	NO
SKOR2	21.7359	-6.68797	1.62499	0.131368	0.496718	-4.8375	NO
BCR	21.6558	-2.89291	1.80762	0.0970027	0.496718	-4.58481	NO
SERINC4	21.6435	-22.0889	0.775641	0.453694	0.83676	-5.75078	NO
LRIF1	21.6356	-36.5684	0.801515	0.439161	0.825419	-5.73094	NO
FAM178A	21.6029	-26.4714	0.935142	0.369031	0.761427	-5.61943	NO
TBC1D31	21.5864	-12.2657	1.56759	0.144199	0.505907	-4.91365	NO
PCDHA12	21.5635	-15.6402	2.12878	0.0557577	0.411125	-4.10851	NO
CSRP2BP	21.5332	-4.97944	1.4935	0.162359	0.532876	-5.00937	NO
ASPH	21.5222	-0.0321583	1.80069	0.0981425	0.496718	-4.59467	NO
EIF3K	21.4858	-43.2359	1.6484	0.12643	0.496718	-4.80598	NO
EPN1	21.4664	-7.03141	1.50404	0.159662	0.5288	-4.99594	NO
IL19	21.4063	-6.98511	1.58238	0.140792	0.502125	-4.89419	NO
NR2E3	21.3957	-6.58329	1.40875	0.185498	0.565061	-5.11512	NO
CKMT1A	21.3874	-12.1363	1.10011	0.29389	0.695006	-5.46197	NO
AGAP5	21.3719	-14.6744	0.863591	0.405551	0.795744	-5.68099	NO
PLGLA	21.3266	-6.56204	1.5845	0.140311	0.501764	-4.8914	NO
CD300LG	21.2343	-6.53363	1.62499	0.131368	0.496718	-4.8375	NO
CCPG1	21.2061	-5.21355	2.29795	0.0413291	0.375564	-3.84509	UP
CCDC152	21.2047	-8.64031	1.78658	0.1005	0.496718	-4.61467	NO
STAG3	21.1067	-6.2152	1.68116	0.119795	0.496718	-4.76141	NO
LATS1	21.1028	-0.658237	1.79682	0.0987845	0.496718	-4.60017	NO
GOLGA6L22	21.0003	-13.5097	0.969168	0.352501	0.74809	-5.58869	NO
CCT4	20.9933	-1.72884	1.70332	0.115485	0.496718	-4.73099	NO
NR3C1	20.9668	-3.78019	2.9361	0.013036	0.292841	-2.80766	UP
GNRH1	20.9411	-12.9569	2.12352	0.056275	0.412042	-4.11658	NO
FGF2	20.9398	-16.4851	0.698291	0.498941	0.852606	-5.80659	NO
GPIHBP1	20.9119	-6.43444	1.62499	0.131368	0.496718	-4.8375	NO
PPT2-EGFL8	20.8948	-10.0595	1.53843	0.151126	0.515515	-4.95168	NO
ABI3	20.8577	-8.32004	1.3472	0.203989	0.59226	-5.18925	NO
MFAP3L	20.7521	-2.73653	1.82067	0.0948894	0.493541	-4.5662	NO
CREB3L4	20.7281	-11.0967	1.80733	0.0970497	0.496718	-4.58522	NO
MDM1	20.6473	-3.04776	1.82733	0.093826	0.492153	-4.55666	NO
ACSS1	20.597	-12.9822	1.59834	0.137195	0.49816	-4.87306	NO
PTPRH	20.5912	-7.33076	2.25147	0.0448922	0.383288	-3.91817	UP
UCKL1-AS1	20.563	-5.55182	1.68657	0.118731	0.496718	-4.75402	NO
MNAT1	20.4526	-7.71931	1.42042	0.182157	0.560196	-5.10081	NO
F8A2	20.4381	-55.6885	0.842865	0.416575	0.805151	-5.69803	NO
F8A3	20.4381	-55.6885	0.842865	0.416575	0.805151	-5.69803	NO
ZNF790	20.4292	-5.70908	2.43222	0.0324985	0.346497	-3.63146	UP
NIP7	20.394	-10.1111	1.22224	0.246196	0.636867	-5.33237	NO
PMS2P3	20.3213	-14.4574	0.913242	0.379955	0.770732	-5.63872	NO
PRH1-PRR4	20.2998	-11.2992	1.61189	0.134206	0.496718	-4.85504	NO
ZNF226	20.209	-11.2265	1.33401	0.208144	0.597097	-5.20484	NO
KALRN	20.1602	-7.18281	2.06264	0.0626031	0.425464	-4.20941	NO
LGR5	20.1128	-6.32544	1.55479	0.147205	0.510556	-4.9304	NO
DNAJB5	20.0662	-6.08328	1.73326	0.109881	0.496718	-4.68952	NO
LOC101928443	19.9731	-5.53001	1.54377	0.149836	0.513809	-4.94475	NO
SIRPG	19.9605	-12.9876	1.77057	0.103239	0.496718	-4.63728	NO
MSRB3	19.9061	-0.969761	2.87415	0.0145918	0.299698	-2.91006	UP
HTR3A	19.9051	-9.37631	1.53049	0.153061	0.51876	-4.96196	NO
C1orf105	19.8653	-6.11239	2.38168	0.0355844	0.357112	-3.71228	UP
EFCAB13	19.8643	-3.18774	1.73392	0.109759	0.496718	-4.68859	NO
PSMB7	19.7525	0.384727	1.84851	0.0905184	0.484975	-4.52624	NO
UGT8	19.7329	-10.8093	1.29417	0.221115	0.610084	-5.25123	NO
OR5M1	19.7276	-5.75811	1.6219	0.132032	0.496718	-4.84164	NO
CYHR1	19.7215	-5.19773	1.69653	0.116791	0.496718	-4.74034	NO
CCDC33	19.7132	-9.0106	1.34716	0.204002	0.59226	-5.1893	NO
CLDN22	19.6902	-15.743	0.795599	0.442457	0.827018	-5.73552	NO
ZNF582-AS1	19.6801	-16.9999	0.958899	0.357433	0.750241	-5.59806	NO
CBFA2T2	19.6774	-1.82648	2.58995	0.0244498	0.319403	-3.37653	UP
GTDC1	19.6697	-5.22676	2.61943	0.0231787	0.312415	-3.32851	UP
ALG13	19.6542	-49.2642	0.747353	0.46993	0.851911	-5.7718	NO
PRSS3P2	19.6497	-11.7073	1.55383	0.147431	0.510884	-4.93164	NO
LOC100289561	19.6408	-15.0454	0.962935	0.355489	0.749438	-5.59439	NO
ALG5	19.6178	-6.82027	1.73225	0.110066	0.496718	-4.69093	NO
MIR124-2HG	19.6143	-5.51482	1.60037	0.136744	0.497151	-4.87037	NO
TFAP2A	19.5918	-10.9859	1.43218	0.17884	0.555882	-5.0863	NO
FAR2	19.5728	-5.08997	1.86609	0.0878545	0.479828	-4.50086	NO
CAMK2D	19.5433	-2.00704	1.97695	0.0726455	0.448663	-4.33812	NO
CIART	19.4714	-9.42023	2.36116	0.0369168	0.360572	-3.74497	UP
SENP3-EIF4A1	19.4625	-19.5725	1.36293	0.199124	0.585605	-5.17053	NO
AHCYL1	19.461	-7.16677	1.80032	0.0982035	0.496718	-4.59519	NO
IPPK	19.4505	-2.4776	1.70001	0.116119	0.496718	-4.73554	NO
SORBS3	19.4308	-6.54315	2.09312	0.0593555	0.419527	-4.16307	NO
ZNF559	19.4155	-7.13483	1.61135	0.134324	0.496718	-4.85576	NO
KRTAP9-8	19.3482	-5.9533	1.62499	0.131368	0.496718	-4.8375	NO
VPS13B	19.33	-8.41851	1.10026	0.293828	0.695006	-5.46182	NO
TBCA	19.3043	-54.9453	0.69608	0.500273	0.852606	-5.80811	NO
PRDM2	19.2935	-33.4329	0.966596	0.353732	0.748549	-5.59104	NO
LINGO2	19.2248	-20.3383	1.43742	0.177376	0.554185	-5.07981	NO
FASTKD3	19.2113	-3.83214	1.74034	0.108591	0.496718	-4.67965	NO
RARB	19.138	-12.0339	1.40654	0.186138	0.566201	-5.11782	NO
NSUN4	19.1202	-6.41735	1.54687	0.149091	0.512627	-4.94071	NO
CHRNA3	19.1123	-12.9911	1.17289	0.26468	0.661265	-5.38602	NO
CDC25B	19.0441	-10.2146	2.19773	0.0493774	0.396211	-4.00202	UP
DNMBP-AS1	19.0055	-5.5102	1.52151	0.155275	0.522155	-4.97353	NO
STON1-GTF2A1L	18.902	-20.5215	0.826598	0.425366	0.814109	-5.71115	NO
NDUFAF5	18.8326	-8.40469	1.96748	0.0738424	0.45206	-4.35219	NO
ABCA12	18.8173	-3.93012	4.72	0.000565394	0.11566	0.0469078	UP
CTAGE8	18.7872	-11.3862	1.26398	0.231379	0.621232	-5.28571	NO
EPB41L3	18.78	-4.26528	2.94752	0.0127679	0.29082	-2.78876	UP
PPAN-P2RY11	18.7621	-22.7544	1.02403	0.326985	0.732725	-5.5372	NO
TRDN	18.6721	-6.36407	1.33203	0.208772	0.59818	-5.20716	NO
CTNNB1	18.6707	-0.69825	2.24969	0.0450343	0.383682	-3.92096	UP
CDY2B	18.557	-5.45186	1.61511	0.133504	0.496718	-4.85074	NO
CDY2A	18.557	-5.45186	1.61511	0.133504	0.496718	-4.85074	NO
S100A13	18.4796	-25.4946	1.26202	0.232058	0.621857	-5.28792	NO
LOC654342	18.4748	-4.19638	1.69557	0.116976	0.496718	-4.74165	NO
KLHDC9	18.4593	-4.77886	2.89479	0.0140541	0.298389	-2.87598	UP
EHBP1	18.3766	-3.38969	1.60653	0.13538	0.496718	-4.86217	NO
TNXB	18.3369	-18.2513	0.973525	0.350424	0.746714	-5.58469	NO
ZNF577	18.3038	-16.7957	0.830634	0.423173	0.812197	-5.70791	NO
POTEF	18.3025	-4.5853	1.64073	0.12803	0.496718	-4.81634	NO
LINC01519	18.2758	-8.96494	1.75533	0.105907	0.496718	-4.65869	NO
CHRFAM7A	18.2467	-5.50743	1.62013	0.132415	0.496718	-4.84402	NO
PPHLN1	18.2272	-1.48879	1.8348	0.0926473	0.489252	-4.54596	NO
CACNA1F	18.154	-6.11172	1.41882	0.18261	0.560782	-5.10277	NO
UHRF1BP1L	18.1436	1.20688	1.86159	0.0885288	0.481654	-4.50736	NO
LOC100128006	18.1396	-13.8251	0.734266	0.477564	0.852606	-5.78129	NO
ZNF3	18.1232	-26.7493	0.736717	0.476129	0.852606	-5.77953	NO
ZNF479	18.0755	-4.18307	1.45188	0.173398	0.549405	-5.06183	NO
DHX40	18.0637	-2.79012	2.34263	0.0381604	0.365943	-3.77439	UP
TC2N	18.0576	-4.84782	2.48441	0.0295848	0.337983	-3.54753	UP
TREX1	18.0247	-2.73104	1.86389	0.0881832	0.480767	-4.50404	NO
PARVG	18.0085	-1.06989	1.76991	0.103352	0.496718	-4.6382	NO
SERPINB7	17.951	-5.50965	1.62518	0.131328	0.496718	-4.83725	NO
CCDC107	17.9273	-55.8947	0.570774	0.57919	0.888916	-5.88679	NO
BSDC1	17.9246	-5.75941	1.80309	0.0977456	0.496718	-4.59125	NO
FKTN	17.9228	-2.72708	1.4617	0.170736	0.545009	-5.04953	NO
TREM2	17.8704	-42.7231	0.900214	0.38656	0.7764	-5.65001	NO
USP28	17.8576	-0.860807	2.64924	0.0219597	0.308779	-3.27984	UP
SOGA3	17.8521	-9.6128	2.88313	0.0143555	0.299698	-2.89524	UP
HSF2	17.8008	-2.35839	1.80145	0.0980157	0.496718	-4.59358	NO
LOC254028	17.7983	-5.05336	1.61356	0.13384	0.496718	-4.8528	NO
KRTAP2-1	17.7623	-5.95262	1.57823	0.141741	0.503616	-4.89966	NO
POPDC3	17.6939	-6.39236	6.17299	5.87891e-05	0.0529534	2.03227	UP
OBSL1	17.6777	-16.0659	1.09528	0.295911	0.697373	-5.46687	NO
MFAP3	17.6674	-3.56021	1.72259	0.111849	0.496718	-4.70434	NO
NPIPA2	17.6444	-15.5631	0.980019	0.347343	0.745041	-5.57869	NO
IRF3	17.6332	-9.01376	1.89307	0.0839043	0.47255	-4.46167	NO
ZNF621	17.6208	-5.51853	1.2194	0.247231	0.637955	-5.3355	NO
CHN2	17.6137	-6.65286	1.78381	0.100969	0.496718	-4.61859	NO
DIABLO	17.6062	-13.1876	1.62115	0.132194	0.496718	-4.84265	NO
CAMTA1	17.5801	-1.16446	1.78144	0.101371	0.496718	-4.62194	NO
ATP5E	17.5682	1.29879	1.92873	0.0789348	0.463325	-4.40946	NO
KAT5	17.5446	-3.24456	1.98504	0.0716366	0.446928	-4.32607	NO
SPEF2	17.4623	-9.15377	1.63899	0.128395	0.496718	-4.81868	NO
SERPINA10	17.4552	-5.01873	1.65641	0.124778	0.496718	-4.79513	NO
SYNE1-AS1	17.418	-14.7275	0.795978	0.442245	0.827018	-5.73523	NO
IL4R	17.4174	-0.971225	2.30725	0.0406497	0.373719	-3.83042	UP
MANEAL	17.4037	-18.8868	0.641062	0.534111	0.85858	-5.84443	NO
GOLGA2P7	17.3694	-20.6238	0.598249	0.561329	0.875326	-5.87078	NO
LOC100499484-C9ORF174	17.3141	-5.94031	1.89091	0.084215	0.472896	-4.46482	NO
PSMG2	17.2703	-1.58678	3.11071	0.00948858	0.265773	-2.51846	UP
SH2D4A	17.2412	-4.60229	1.46071	0.171003	0.545392	-5.05078	NO
SLC17A2	17.1869	-5.62578	1.60216	0.136347	0.496718	-4.86799	NO
NPIPA3	17.1815	-15.6686	0.941227	0.366035	0.759637	-5.614	NO
SUPT7L	17.1811	-1.08962	5.54008	0.000151935	0.0770882	1.21212	UP
LSMEM2	17.1721	-3.37791	2.95254	0.0126517	0.290327	-2.78045	UP
COCH	17.1497	-14.7006	1.28125	0.225462	0.614392	-5.26606	NO
PAPD4	17.1109	-6.56831	1.39801	0.188621	0.570274	-5.12822	NO
PAXBP1	17.1048	-6.81004	1.42545	0.180731	0.558704	-5.09461	NO
RSPO2	17.1008	-4.33623	1.55993	0.145992	0.508737	-4.92368	NO
TMTC4	17.0615	-6.81744	1.44531	0.175195	0.551722	-5.07	NO
GRTP1-AS1	17.0491	-4.91256	1.65542	0.124981	0.496718	-4.79647	NO
KRTAP2-2	16.9706	-5.0744	1.63885	0.128426	0.496718	-4.81888	NO
NBPF14	16.9358	-4.00088	1.44644	0.174884	0.551173	-5.0686	NO
CYP4F12	16.8994	-5.65665	1.54944	0.148477	0.511743	-4.93737	NO
ATRAID	16.8967	-8.00716	3.01239	0.0113462	0.280165	-2.68136	UP
TMEM161B-AS1	16.8506	-11.4536	1.56588	0.144598	0.506585	-4.9159	NO
RASSF8	16.7963	0.275731	1.70161	0.115812	0.496718	-4.73334	NO
FGFR2	16.7877	-14.2047	1.13817	0.278321	0.676529	-5.42273	NO
CD200R1	16.7837	-3.97015	1.77358	0.102719	0.496718	-4.63304	NO
BCL2L1	16.7734	-17.4498	0.876529	0.398771	0.788526	-5.67017	NO
GFM2	16.741	-5.08138	2.62698	0.022864	0.311891	-3.3162	UP
SBSN	16.7299	-4.62539	1.46948	0.168653	0.541706	-5.03976	NO
ARMC9	16.6313	-3.44819	1.67424	0.121171	0.496718	-4.77088	NO
PPP1R7	16.5858	-2.18303	1.93492	0.0781001	0.461092	-4.40034	NO
BACH1	16.5827	1.82132	1.91601	0.0806755	0.466377	-4.42813	NO
CHKB-CPT1B	16.545	-33.9749	0.66964	0.516372	0.852606	-5.82591	NO
BZRAP1-AS1	16.5283	-6.67972	2.12573	0.0560577	0.411254	-4.1132	NO
CT45A2	16.5234	-5.08413	1.62499	0.131368	0.496718	-4.83751	NO
LOC102723680	16.5234	-5.08413	1.62499	0.131368	0.496718	-4.83751	NO
LOC102723737	16.5234	-5.08413	1.62499	0.131368	0.496718	-4.83751	NO
SSX4	16.5183	-10.1367	1.21739	0.247966	0.638895	-5.33772	NO
CT45A6	16.5041	-5.07818	1.62499	0.131368	0.496718	-4.83751	NO
PCDHA1	16.4786	-19.27	1.60389	0.135963	0.496718	-4.86569	NO
FAM160B1	16.4348	-8.26506	1.42063	0.182097	0.56018	-5.10055	NO
SSX4B	16.4124	-10.5282	1.20184	0.253709	0.646602	-5.35475	NO
SMAD7	16.402	-8.81526	1.43415	0.178288	0.555401	-5.08386	NO
FLCN	16.3973	0.920976	1.94691	0.0765067	0.457954	-4.38266	NO
YPEL3	16.3654	-14.2925	1.55651	0.146798	0.509829	-4.92815	NO
DFNB31	16.3487	-6.62683	1.71039	0.114139	0.496718	-4.72123	NO
TP53	16.2697	-2.32863	2.1603	0.0527497	0.404941	-4.05999	NO
MIR17HG	16.2009	-13.041	0.850107	0.4127	0.801819	-5.69212	NO
STOX1	16.1729	-23.488	0.524312	0.610068	0.912592	-5.91225	NO
TCF3	16.1466	-1.67034	2.42722	0.0327918	0.347873	-3.63947	UP
HEPACAM	16.1441	-3.64251	1.64679	0.126765	0.496718	-4.80816	NO
RAET1G	16.128	-4.9205	1.60968	0.13469	0.496718	-4.85798	NO
MAX	16.0865	-39.5969	0.524373	0.610027	0.912592	-5.91221	NO
FAHD1	16.0632	-6.30629	1.64895	0.126316	0.496718	-4.80524	NO
CT45A5	15.9926	-11.3372	1.12197	0.284867	0.685191	-5.43956	NO
CPT1A	15.9895	-19.0338	1.09349	0.296664	0.698273	-5.46869	NO
PRKCSH	15.9735	-10.8569	1.88426	0.0851764	0.47485	-4.4745	NO
ONECUT1	15.9712	-9.54866	1.57817	0.141756	0.503616	-4.89975	NO
CKLF	15.9483	-50.9926	0.593312	0.564515	0.877559	-5.87371	NO
DDB2	15.926	-7.05594	2.20949	0.0483606	0.393061	-3.98373	UP
GSDMB	15.9158	-21.8488	0.591651	0.56559	0.878542	-5.87469	NO
ZNF619	15.8183	-9.77968	1.50753	0.158777	0.52719	-4.99148	NO
H2AFY	15.7809	-0.0758438	1.99515	0.070394	0.444202	-4.31097	NO
LARGE-AS1	15.7457	-4.27679	1.53647	0.151602	0.516055	-4.95422	NO
LINC00888	15.7177	-2.60977	1.68348	0.119337	0.496718	-4.75824	NO
A2ML1	15.7171	-4.27879	4.83273	0.00046933	0.113881	0.213805	UP
GALK2	15.7109	-3.75192	1.54407	0.149764	0.513809	-4.94435	NO
LRRC27	15.706	-8.07428	1.24231	0.238981	0.630279	-5.31008	NO
CLIP4	15.6764	-7.94431	1.22883	0.243809	0.635153	-5.32508	NO
TSPY2	15.6694	-11.7298	0.902439	0.385426	0.775397	-5.64809	NO
SULT1A3	15.6577	-11.2416	1.06121	0.31048	0.713396	-5.50098	NO
SULT1A4	15.6577	-11.2416	1.06121	0.31048	0.713396	-5.50098	NO
TXNL1	15.6521	2.157	2.91753	0.0134842	0.294471	-2.83838	UP
COG8	15.6418	-1.94399	1.80847	0.0968641	0.496718	-4.5836	NO
COX14	15.633	-4.54251	2.61789	0.0232435	0.312876	-3.33102	UP
FAM86JP	15.6242	-3.42764	1.58657	0.139841	0.501604	-4.88866	NO
HCN3	15.6131	-6.66916	1.84052	0.0917534	0.487085	-4.53774	NO
ATRNL1	15.6068	-8.12685	1.24368	0.238495	0.629432	-5.30855	NO
ZFAND6	15.5845	-8.09468	1.58653	0.13985	0.501604	-4.88871	NO
LINC01002	15.5752	-5.99555	1.81057	0.0965204	0.496684	-4.5806	NO
LOC100132287	15.5752	-5.99555	1.81057	0.0965204	0.496684	-4.5806	NO
CIDEB	15.5736	0.197214	2.81374	0.0162871	0.299698	-3.00975	UP
OR11H2	15.5607	-2.98055	2.50387	0.0285647	0.334579	-3.51612	UP
CUL2	15.5498	0.133131	3.4228	0.00539184	0.226291	-2.00232	UP
LINC01011	15.5481	-16.4822	1.32396	0.211356	0.600125	-5.21663	NO
DNAJC28	15.5378	-3.94496	2.80919	0.0164227	0.299698	-3.01726	UP
RAET1E-AS1	15.5338	-4.89095	1.61318	0.133922	0.496718	-4.8533	NO
CNOT1	15.5309	2.25513	1.87652	0.0863076	0.476231	-4.48574	NO
PTPRZ1	15.5278	-3.69054	2.55757	0.0259248	0.324411	-3.42916	UP
GRM2	15.5041	-8.04222	1.62797	0.130731	0.496718	-4.83351	NO
RBPMS	15.492	-0.282078	1.71508	0.113254	0.496718	-4.71475	NO
NDUFA2	15.4887	-1.59387	2.28332	0.0424202	0.376568	-3.86814	UP
LINC00608	15.4458	-14.1734	0.708293	0.49294	0.852606	-5.79967	NO
LOC100133331	15.3809	-4.54229	1.79417	0.0992252	0.496718	-4.60392	NO
DPP6	15.3421	-5.81149	1.74169	0.108347	0.496718	-4.67777	NO
SHC1	15.3225	0.509602	2.52393	0.0275491	0.329685	-3.48368	UP
SCARA3	15.32	-1.96161	1.8099	0.0966303	0.496718	-4.58156	NO
SMARCB1	15.3193	-2.68499	2.51939	0.0277758	0.330277	-3.49103	UP
MSH5-SAPCD1	15.2943	-26.576	0.687466	0.505485	0.852606	-5.81398	NO
ZNF580	15.2672	-7.42518	1.6428	0.127597	0.496718	-4.81355	NO
SRPX	15.2657	-3.42711	1.95985	0.0748211	0.454508	-4.36351	NO
ODC1	15.2565	-4.44046	1.82491	0.0942107	0.492918	-4.56013	NO
HIGD1B	15.213	-5.55576	1.3314	0.208974	0.598544	-5.20791	NO
CLN3	15.1863	-20.8156	0.700936	0.49735	0.852606	-5.80477	NO
NTMT1	15.176	-26.3156	0.827493	0.424879	0.813538	-5.71043	NO
URI1	15.1567	-15.6126	0.873048	0.400587	0.790382	-5.6731	NO
LMNA	15.145	-28.5021	0.740524	0.473904	0.852606	-5.77677	NO
ZNF717	15.1448	-3.22529	1.58402	0.14042	0.501764	-4.89203	NO
HSH2D	15.134	-9.96356	1.50755	0.158771	0.52719	-4.99144	NO
RPAIN	15.1279	-0.801787	6.31475	4.78878e-05	0.0529534	2.20658	UP
ITM2A	15.0983	-7.98957	1.63485	0.129267	0.496718	-4.82426	NO
PCDHA4	15.0897	-14.9688	1.46363	0.170219	0.544166	-5.04712	NO
CCT6P1	15.0684	-2.55535	1.86083	0.0886432	0.482034	-4.50846	NO
AKT1S1	15.0627	-5.86321	2.04468	0.0645936	0.430212	-4.23658	NO
NGDN	15.0412	-19.5965	0.722195	0.484673	0.852606	-5.78991	NO
CAMK1D	15.0366	-3.8889	1.54857	0.148684	0.511776	-4.9385	NO
NRG1-IT1	15.0111	-4.61881	1.62499	0.131368	0.496718	-4.83751	NO
CDH23	14.9886	-7.09998	1.10222	0.293011	0.694081	-5.45983	NO
SCYL1	14.9543	-1.21183	1.94014	0.077402	0.459346	-4.39264	NO
PARL	14.8544	-3.30425	1.51264	0.15749	0.525095	-4.98493	NO
LOC100130950	14.818	-15.2992	0.656157	0.524698	0.852606	-5.83474	NO
EZH2	14.7609	-2.75017	1.81735	0.0954226	0.494824	-4.57094	NO
LOC100131635	14.7531	-4.53941	1.62499	0.131368	0.496718	-4.83751	NO
NCF4	14.7408	-9.46954	1.01536	0.330923	0.73715	-5.54549	NO
DRD3	14.74	-4.53538	1.71368	0.113517	0.496718	-4.71668	NO
EVA1A	14.7349	-9.63313	1.12516	0.283567	0.683358	-5.43626	NO
LTB4R	14.7168	-20.6649	0.642085	0.53347	0.858173	-5.84378	NO
SNHG8	14.6876	-2.16677	1.51329	0.157326	0.524821	-4.9841	NO
STAG3L5P-PVRIG2P-PILRB	14.6677	-0.399289	2.66759	0.0212406	0.306799	-3.24983	UP
LRRC37A2	14.6664	1.54738	1.6953	0.117028	0.496718	-4.74202	NO
PCDHA13	14.6441	-18.9996	1.30403	0.217845	0.606432	-5.23984	NO
TBC1D14	14.6368	-2.98872	2.66449	0.0213607	0.306799	-3.25491	UP
CSAG3	14.6129	-7.95737	1.11458	0.287893	0.688526	-5.44717	NO
IL18BP	14.5901	-11.0137	1.50031	0.160611	0.530168	-5.00069	NO
SNX21	14.5746	-6.70452	1.79451	0.0991692	0.496718	-4.60344	NO
MZT2A	14.5699	-15.9931	0.543663	0.597106	0.903064	-5.90189	NO
UTP14C	14.5679	0.741369	1.58456	0.140296	0.501764	-4.89131	NO
RABL2B	14.5559	-2.33028	1.75941	0.105186	0.496718	-4.65296	NO
TMEM184A	14.5366	-21.8342	0.578917	0.573865	0.884366	-5.88212	NO
SLC25A17	14.5265	-4.01024	2.41453	0.0335481	0.351454	-3.6598	UP
TMEM189-UBE2V1	14.5226	-11.373	1.98184	0.0720341	0.447398	-4.33084	NO
GJA9	14.5063	-4.79753	2.16448	0.052363	0.40362	-4.05354	NO
LINC00320	14.5022	-5.24548	3.4509	0.00512568	0.224593	-1.95605	UP
RASSF5	14.4369	-2.37229	3.86262	0.00245907	0.172757	-1.28505	UP
SLC7A7	14.3974	-0.0826812	2.23349	0.0463479	0.388406	-3.9463	UP
ENDOG	14.3871	-11.6035	0.856565	0.409266	0.798847	-5.68681	NO
LNPEP	14.3403	-0.00229055	2.67173	0.0210817	0.306799	-3.24305	UP
FCHSD1	14.2976	-1.52675	1.82113	0.0948147	0.493407	-4.56553	NO
EXOSC8	14.2485	-1.28663	2.04255	0.0648334	0.430883	-4.23979	NO
LINC01315	14.2146	-7.02902	1.25185	0.235611	0.625834	-5.29939	NO
LOC440910	14.1771	-19.8567	0.473451	0.644796	0.938991	-5.93775	NO
PMF1-BGLAP	14.1574	-12.7432	0.873907	0.400138	0.789713	-5.67238	NO
C11orf57	14.1394	-12.399	1.05297	0.314082	0.717996	-5.5091	NO
NUP50-AS1	14.1384	-3.78857	1.8134	0.0960604	0.49597	-4.57657	NO
FOXP2	14.1198	-4.22064	2.06605	0.0622321	0.424845	-4.20425	NO
DEPDC5	14.1131	-3.54731	1.72882	0.110697	0.496718	-4.6957	NO
FAM57B	14.0979	-4.2267	1.47389	0.167484	0.539693	-5.03421	NO
ZNF131	14.0797	-2.92131	2.29854	0.0412855	0.375564	-3.84416	UP
CABIN1	14.0736	-0.889691	2.47076	0.030321	0.34231	-3.56951	UP
FMO5	13.9728	-14.6851	0.636551	0.536943	0.860394	-5.84729	NO
VNN2	13.9719	-13.9943	1.14445	0.275812	0.673394	-5.41615	NO
BCL11A	13.9059	-8.67972	1.5232	0.154855	0.52175	-4.97135	NO
ABCD3	13.8884	-5.1505	1.33926	0.20648	0.595773	-5.19864	NO
PHF23	13.8827	-2.11805	1.67775	0.120472	0.496718	-4.76608	NO
C6	13.8641	-7.56541	1.79528	0.0990402	0.496718	-4.60235	NO
PTBP3	13.8605	2.44656	1.84081	0.0917089	0.487066	-4.53733	NO
LOC285740	13.8295	-15.2167	0.713038	0.490109	0.852606	-5.79636	NO
HS2ST1	13.8293	-17.7305	0.482169	0.638777	0.934169	-5.93356	NO
CAMK2G	13.8219	-2.34244	1.73536	0.109496	0.496718	-4.68659	NO
ZNF276	13.8067	-10.4357	0.931995	0.370587	0.762801	-5.62222	NO
TCEAL4	13.8002	-15.2589	1.244	0.238382	0.629394	-5.3082	NO
PSG8	13.7938	-13.961	1.07937	0.302647	0.705722	-5.48291	NO
CHRNB4	13.7812	-15.3771	1.36284	0.19915	0.585605	-5.17063	NO
MYB	13.7773	-9.77338	1.06018	0.310929	0.713802	-5.502	NO
KIN	13.7494	-4.80014	1.51725	0.156334	0.524011	-4.97901	NO
PDE6D	13.7384	-17.3806	0.6495	0.528838	0.854947	-5.83904	NO
FHL3	13.7263	-0.287757	2.02634	0.0666872	0.434527	-4.26422	NO
PCDH1	13.7095	-1.96684	1.41027	0.185061	0.56433	-5.11326	NO
LOC728323	13.6628	-2.7282	2.522	0.0276451	0.329685	-3.4868	UP
EEF1D	13.6584	-35.3422	1.3578	0.200701	0.587973	-5.17666	NO
NET1	13.6568	-2.56747	1.6682	0.122382	0.496718	-4.77911	NO
AAAS	13.6172	-7.89989	1.07692	0.303698	0.706386	-5.48537	NO
KDM2B	13.6027	-9.6255	1.44709	0.174706	0.551	-5.06779	NO
MDK	13.5789	-14.0513	1.46441	0.170008	0.543757	-5.04613	NO
MMP19	13.5756	-7.47862	1.26021	0.232689	0.622551	-5.28997	NO
HOMER1	13.5723	-11.7944	1.19555	0.256061	0.650289	-5.36159	NO
PPARD	13.5636	-2.26958	1.78598	0.100603	0.496718	-4.61553	NO
DLGAP1	13.5152	-4.34643	1.4974	0.161357	0.531363	-5.00441	NO
TRIB1	13.5152	-0.31484	3.08571	0.0099297	0.268528	-2.55989	UP
FYN	13.4567	0.457328	3.338	0.00628385	0.238783	-2.14224	UP
LRRC75A-AS1	13.4547	-9.12547	1.75806	0.105424	0.496718	-4.65486	NO
RBFOX1	13.4023	-11.8516	1.19471	0.256376	0.650643	-5.3625	NO
UBE2D3	13.3963	-16.4676	1.7502	0.106818	0.496718	-4.66587	NO
CD44	13.3898	-3.21181	3.33411	0.00632818	0.239185	-2.14866	UP
ZFY	13.3858	-7.51721	1.66174	0.12369	0.496718	-4.78789	NO
MAZ	13.3849	-7.23583	1.6603	0.123983	0.496718	-4.78985	NO
VPS54	13.3838	-1.50938	1.62883	0.130548	0.496718	-4.83236	NO
TRO	13.3816	-19.5082	0.821459	0.428169	0.816211	-5.71525	NO
MIER1	13.3775	-5.46245	1.78406	0.100926	0.496718	-4.61823	NO
HELQ	13.3774	-3.00299	1.46854	0.168904	0.54201	-5.04094	NO
NAV2-AS2	13.3392	-4.10437	1.62499	0.131369	0.496718	-4.83751	NO
TRAF3IP3	13.3297	-0.915923	3.10272	0.00962722	0.266195	-2.53169	UP
LY9	13.3211	-18.0493	0.532666	0.604455	0.908334	-5.90782	NO
POT1	13.3045	-1.80602	1.74489	0.10777	0.496718	-4.6733	NO
PITPNM1	13.279	-3.29879	1.68696	0.118653	0.496718	-4.75347	NO
TM6SF1	13.276	-11.4781	0.930087	0.371533	0.763605	-5.62391	NO
NSMCE4A	13.2536	-9.09287	1.5083	0.158582	0.527009	-4.99049	NO
NCKAP5	13.2179	0.0153613	1.46981	0.168567	0.54163	-5.03935	NO
STAC3	13.2167	-7.85871	1.59964	0.136907	0.497535	-4.87135	NO
NME4	13.1803	-11.3189	1.98593	0.0715265	0.446928	-4.32474	NO
ULK4P3	13.1152	-10.602	0.957131	0.358287	0.751179	-5.59967	NO
LOC100996249	13.1002	-9.99326	1.8391	0.0919742	0.487445	-4.53978	NO
SH2D3C	13.0874	-4.02955	1.33577	0.207585	0.59651	-5.20276	NO
REPS1	13.0871	-2.36905	1.91878	0.0802933	0.466058	-4.42407	NO
SLC3A2	13.072	-11.1582	5.2642	0.000233911	0.0894292	0.832952	UP
C4orf33	13.0469	-6.86027	2.81718	0.0161855	0.299698	-3.00408	UP
MLLT4	13.0311	-11.3261	0.515866	0.61577	0.916599	-5.91665	NO
ATF6B	13.031	-4.10219	1.62458	0.131456	0.496718	-4.83805	NO
LHFPL3-AS1	13.012	-3.24911	1.46177	0.170717	0.545009	-5.04944	NO
SNX29P2	13.0087	-7.23382	1.59336	0.138309	0.499661	-4.87967	NO
PCID2	12.9978	-2.74817	1.48665	0.164134	0.535367	-5.01807	NO
TRIM6-TRIM34	12.9958	-24.743	0.666861	0.518082	0.852606	-5.82774	NO
SYT3	12.9644	-14.0825	0.641476	0.533852	0.85858	-5.84417	NO
GBA3	12.9275	-4.0888	1.55774	0.146507	0.509737	-4.92654	NO
TPM1	12.9084	-29.3066	0.435783	0.671101	0.95957	-5.95503	NO
PRB4	12.8786	-3.96265	2.71928	0.0193382	0.304286	-3.16513	UP
RNASEK	12.8655	0.352319	1.29381	0.221237	0.610291	-5.25165	NO
LINC01001	12.8421	-3.20174	1.17963	0.262092	0.65773	-5.37879	NO
ARRDC1-AS1	12.8309	-6.36344	3.72048	0.00316341	0.189697	-1.51498	UP
DIAPH3	12.8179	-4.15314	1.59728	0.137431	0.498213	-4.87447	NO
TATDN3	12.809	-3.36502	1.47879	0.166189	0.537691	-5.02802	NO
RGPD5	12.8069	-27.6666	0.695949	0.500352	0.852606	-5.8082	NO
RGPD6	12.8069	-27.6666	0.695949	0.500352	0.852606	-5.8082	NO
ATP2A2	12.7942	-8.92555	1.24558	0.237819	0.628715	-5.30642	NO
FAM153A	12.7865	-3.64708	1.70622	0.11493	0.496718	-4.72698	NO
TRIM5	12.7696	-0.401304	1.93256	0.0784178	0.461705	-4.40382	NO
THEMIS2	12.7532	0.701532	1.93151	0.0785589	0.462202	-4.40536	NO
RFC5	12.7302	-3.7629	1.92175	0.0798852	0.465409	-4.41971	NO
LMNB1	12.7152	-10.5536	1.59677	0.137546	0.498213	-4.87515	NO
APOC4	12.6982	-3.91904	1.60702	0.135273	0.496718	-4.86152	NO
ATL2	12.6075	-3.03338	1.71118	0.113988	0.496718	-4.72013	NO
NEK2	12.5829	-6.5736	1.16286	0.268563	0.665754	-5.3967	NO
PHYKPL	12.5618	-5.11915	1.97508	0.0728802	0.449361	-4.3409	NO
CRTAC1	12.5359	-2.26512	5.11942	0.000294624	0.0989211	0.628709	UP
EEF1E1	12.5343	-23.0505	0.484974	0.636846	0.932615	-5.93219	NO
SLC41A3	12.5315	-62.6921	0.547168	0.594774	0.901277	-5.89998	NO
RUNDC3A	12.529	-4.1713	1.95212	0.0758237	0.456089	-4.37495	NO
C1QTNF9	12.5103	-3.33987	1.60065	0.136681	0.497062	-4.86999	NO
GSKIP	12.4885	-1.02452	2.09382	0.0592832	0.419329	-4.16201	NO
TSLP	12.488	-6.86443	1.6623	0.123576	0.496718	-4.78713	NO
MAPKAPK2	12.4635	-1.65933	3.76658	0.00291465	0.182894	-1.44018	UP
MUSK	12.4465	-3.68824	1.60698	0.135282	0.496718	-4.86157	NO
KIAA1429	12.4448	1.8807	1.9789	0.0724009	0.448352	-4.33521	NO
UCK1	12.4213	-2.84072	1.5804	0.141243	0.502901	-4.8968	NO
REREP3	12.4205	-2.56757	1.55009	0.148321	0.511478	-4.93652	NO
NF1P2	12.4167	-4.15387	1.62382	0.13162	0.496718	-4.83908	NO
PCDHGA7	12.412	-17.9737	0.872275	0.400991	0.790878	-5.67374	NO
TTC8	12.4049	-5.10893	1.55331	0.147556	0.510884	-4.93233	NO
DDC	12.3912	-3.81266	3.29944	0.00673776	0.241519	-2.20596	UP
TCF7	12.3858	-8.04935	1.7704	0.103268	0.496718	-4.63752	NO
SPANXD	12.3746	-6.9622	1.65582	0.124899	0.496718	-4.79593	NO
CREM	12.3529	-57.0157	0.74501	0.471291	0.852606	-5.77351	NO
PRSS3	12.3386	-17.1516	1.92442	0.0795207	0.46469	-4.41579	NO
TGIF2LX	12.3238	-3.68083	1.63936	0.128317	0.496718	-4.81818	NO
PP2D1	12.2616	-3.77281	1.62499	0.131369	0.496718	-4.83751	NO
SNX3	12.2591	-40.0558	0.804044	0.437757	0.8242	-5.72896	NO
HSD3B7	12.2396	-4.77456	2.74441	0.0184752	0.304035	-3.12386	UP
EDNRB	12.1962	0.904088	1.98215	0.0719953	0.447398	-4.33037	NO
ARID4B	12.0961	1.87674	2.66457	0.0213574	0.306799	-3.25477	UP
SCARB1	12.0932	1.55123	1.80238	0.0978627	0.496718	-4.59226	NO
NCALD	12.0894	-4.6493	1.51606	0.156633	0.524637	-4.98054	NO
RNASEH1-AS1	12.0676	-2.49358	2.87234	0.01464	0.299698	-2.91306	UP
NSFP1	12.0632	-27.312	0.424804	0.678858	0.965534	-5.95981	NO
LOC100288570	12.0225	-5.13355	2.27684	0.0429127	0.378126	-3.87835	UP
PDCD4	12.0113	-1.58244	1.97736	0.0725942	0.448663	-4.33751	NO
ARHGAP22	11.9895	-5.37956	1.31219	0.21517	0.604206	-5.23037	NO
PTPN2	11.983	-0.128559	2.17387	0.051503	0.401814	-4.03902	NO
SEZ6L2	11.9786	-5.51204	1.30269	0.218289	0.6067	-5.2414	NO
TNFRSF25	11.9418	-13.3903	1.42946	0.179603	0.557281	-5.08967	NO
LINC00152	11.9207	-6.62048	1.2348	0.241662	0.632677	-5.31846	NO
BCAR4	11.9156	-3.66632	1.62499	0.131369	0.496718	-4.83751	NO
PCDHA11	11.9132	-18.4493	0.815397	0.431491	0.81916	-5.72005	NO
GAS2	11.905	-6.07586	1.49473	0.162042	0.532242	-5.00781	NO
METTL23	11.9035	-7.42032	2.69074	0.0203669	0.305972	-3.21193	UP
ARHGDIA	11.8997	-5.56171	4.15106	0.00148473	0.147261	-0.825551	UP
TTTY7B	11.8968	-3.66054	2.76239	0.0178813	0.300771	-3.09431	UP
NCR1	11.8696	-3.65218	2.81328	0.0163009	0.299698	-3.01052	UP
FKBP1B	11.8611	-3.08332	1.69702	0.116696	0.496718	-4.73966	NO
SLX1A	11.8603	-4.90526	1.87659	0.0862979	0.476231	-4.48565	NO
SLX1B	11.8603	-4.90526	1.87659	0.0862979	0.476231	-4.48565	NO
ADAM28	11.8556	3.01972	2.43644	0.0322527	0.345844	-3.62468	UP
ADAL	11.8464	-15.3258	0.576863	0.575205	0.885185	-5.8833	NO
LOC102467080	11.8439	-3.64429	2.80952	0.0164127	0.299698	-3.01671	UP
SYNC	11.8407	-3.63066	1.18435	0.260291	0.655239	-5.3737	NO
SCARB2	11.8376	-5.24241	1.77424	0.102605	0.496718	-4.63211	NO
BCKDHB	11.832	-15.6532	0.492032	0.632001	0.929573	-5.92872	NO
FAM47E	11.8264	-3.68342	1.57372	0.142778	0.504153	-4.90559	NO
GSTT1	11.818	-5.81722	1.69109	0.117847	0.496718	-4.74781	NO
CHMP2B	11.7957	-4.86782	1.60631	0.135429	0.496718	-4.86247	NO
IFT46	11.7945	-1.20516	1.60017	0.136788	0.497172	-4.87064	NO
LOC101060211	11.7902	-3.51666	1.54265	0.150104	0.514004	-4.94619	NO
RBM19	11.7831	-2.32286	2.37523	0.035998	0.358001	-3.72256	UP
PCDHA10	11.7754	-16.4586	1.07796	0.303253	0.706305	-5.48433	NO
ALCAM	11.7138	0.406174	1.90892	0.081661	0.467994	-4.43852	NO
GOLGA8CP	11.6392	-6.27767	1.73277	0.10997	0.496718	-4.6902	NO
SIAH1	11.6073	-2.08405	2.72927	0.0189904	0.304286	-3.14873	UP
PABPC1L2A	11.5992	-2.94665	2.71937	0.0193351	0.304286	-3.16498	UP
TCEB2	11.597	1.69513	1.96261	0.0744657	0.454205	-4.35942	NO
U2AF1L4	11.5838	-6.56653	1.95326	0.0756753	0.455691	-4.37327	NO
ANKZF1	11.5473	-1.37041	1.59005	0.139053	0.500199	-4.88405	NO
MAP1LC3A	11.5426	-3.52219	1.62898	0.130515	0.496718	-4.83215	NO
SCAND1	11.5315	-5.86414	1.28835	0.223065	0.611744	-5.25792	NO
ZNF397	11.5234	-1.05223	1.73388	0.109767	0.496718	-4.68865	NO
FAM122B	11.5127	-0.444283	1.9629	0.074428	0.454205	-4.35898	NO
SPDYA	11.5101	-2.61938	2.65557	0.0217091	0.308241	-3.2695	UP
OTOF	11.471	-3.52954	1.62499	0.131369	0.496718	-4.83751	NO
ZBTB44	11.4677	-2.0627	2.46517	0.0306283	0.343196	-3.57852	UP
ENC1	11.467	-6.20207	1.35204	0.202482	0.59063	-5.18351	NO
PMS2P4	11.4565	-7.0638	1.20756	0.251582	0.643594	-5.3485	NO
MOV10	11.4501	1.28408	3.72174	0.0031563	0.189697	-1.51292	UP
MAPK10	11.4146	-3.55064	1.66196	0.123645	0.496718	-4.78759	NO
MLX	11.3792	-6.74064	1.11946	0.285891	0.686693	-5.44215	NO
USP3-AS1	11.3639	-8.49779	0.744289	0.47171	0.852606	-5.77404	NO
OR2T33	11.3613	-2.67052	1.41695	0.183145	0.561299	-5.10507	NO
PHB	11.3505	0.3578	3.30051	0.00672471	0.241519	-2.20419	UP
MYO16	11.3351	-2.58513	1.61036	0.134539	0.496718	-4.85707	NO
FHOD3	11.3295	-4.87203	1.84307	0.0913575	0.486581	-4.53407	NO
FGF1	11.2793	-8.76067	2.2945	0.0415839	0.375973	-3.85053	UP
ZNF503-AS2	11.2207	-8.09263	1.97421	0.0729894	0.449606	-4.34219	NO
ANAPC13	11.2206	-13.3736	1.16967	0.26592	0.662698	-5.38945	NO
GOLGA8B	11.2101	-18.9234	0.760518	0.462329	0.844913	-5.7621	NO
PCYT1B	11.1914	-3.14511	1.64196	0.127772	0.496718	-4.81468	NO
CHID1	11.1901	-0.707316	2.03756	0.0653989	0.432267	-4.24732	NO
WDR66	11.1864	-3.22621	1.65706	0.124646	0.496718	-4.79426	NO
SGK3	11.1857	-3.66741	1.89887	0.0830775	0.470065	-4.45321	NO
RHOH	11.1828	-4.40439	1.6254	0.13128	0.496718	-4.83696	NO
HOMER3	11.1732	-9.93718	0.987435	0.34385	0.743339	-5.57181	NO
FBXL13	11.1715	-2.00947	1.62991	0.130316	0.496718	-4.8309	NO
PSRC1	11.1578	-3.06202	1.45198	0.173369	0.549405	-5.06169	NO
ZSWIM8-AS1	11.1406	-13.3815	0.548526	0.593872	0.900808	-5.89923	NO
USMG5	11.1294	-5.18438	0.941453	0.365924	0.759493	-5.6138	NO
CDK11A	11.1201	-1.04179	2.87407	0.0145939	0.299698	-2.9102	UP
GH2	11.099	-3.41507	1.62499	0.131369	0.496718	-4.83751	NO
SEMA3E	11.0746	-2.14851	2.27323	0.0431889	0.37901	-3.88402	UP
ACP5	11.0608	-7.77015	1.02427	0.326876	0.732581	-5.53697	NO
XIRP2	11.0514	-32.0644	0.40791	0.690868	0.973246	-5.96693	NO
CYP3A7	11.0514	-3.40042	1.62499	0.131369	0.496718	-4.83751	NO
TJP2	11.0388	-1.67051	2.68229	0.0206816	0.306799	-3.22577	UP
TOM1L2	11.0194	-4.76568	2.26269	0.044006	0.381116	-3.90057	UP
HYI	11.0169	-1.53933	1.83181	0.093118	0.490601	-4.55025	NO
LINC01227	11.0161	-2.46994	1.67845	0.120333	0.496718	-4.76512	NO
ASAH1	10.9952	-5.50831	1.81337	0.0960655	0.49597	-4.57661	NO
ABCC3	10.9923	0.710653	2.38842	0.0351568	0.356854	-3.70152	UP
LOC101929196	10.9884	-5.39303	2.71835	0.019371	0.304286	-3.16666	UP
DNAJC11	10.9842	1.22708	2.01373	0.0681633	0.439048	-4.28316	NO
PREX2	10.9753	2.78531	1.85568	0.089423	0.483588	-4.5159	NO
PTPRC	10.9625	-0.590629	1.52381	0.154704	0.521455	-4.97056	NO
WBP1	10.9618	-0.176985	3.00018	0.0116012	0.28214	-2.70159	UP
GAGE12D	10.9317	-3.3636	4.10163	0.00161776	0.153294	-0.903566	UP
PITPNC1	10.9246	-13.6586	0.610911	0.5532	0.870898	-5.86316	NO
NDUFAF7	10.9236	-9.78395	0.943896	0.364727	0.757955	-5.61161	NO
SPINT2	10.9232	-2.28606	1.49479	0.162028	0.532242	-5.00774	NO
R3HCC1L	10.9067	-2.97483	1.53755	0.151339	0.515819	-4.95282	NO
CRYAB	10.8957	3.76757	2.19079	0.0499872	0.397224	-4.0128	UP
SRA1	10.8909	-3.88815	1.4817	0.165425	0.537192	-5.02434	NO
CDHR1	10.7953	-5.80948	1.45935	0.171369	0.546153	-5.05247	NO
SLC7A8	10.7891	-6.24046	1.03532	0.321906	0.726073	-5.52632	NO
MKNK2	10.7759	-24.1438	0.470385	0.646919	0.940198	-5.93921	NO
CDKN2B	10.7723	0.991837	1.88376	0.0852483	0.474882	-4.47522	NO
ACTA2	10.7605	-8.07044	2.87053	0.0146883	0.299698	-2.91605	UP
DNAJB12	10.7426	-2.38699	2.09587	0.0590712	0.418402	-4.15888	NO
NFATC1	10.7216	-9.2089	1.12672	0.282933	0.682467	-5.43464	NO
ENPP2	10.7205	1.20815	2.07664	0.0610914	0.421847	-4.18816	NO
CCDC115	10.7196	2.02142	2.17448	0.0514473	0.401711	-4.03807	NO
SLC9B1	10.7029	-4.05896	1.44806	0.174441	0.550785	-5.06659	NO
PHC2	10.6845	3.46769	2.27498	0.0430546	0.37883	-3.88127	UP
MAGI2-AS3	10.6492	-15.86	0.441968	0.666749	0.955832	-5.95229	NO
APBB2	10.6461	2.78908	2.48709	0.0294419	0.337359	-3.54319	UP
PIH1D2	10.619	-2.58598	1.7044	0.115278	0.496718	-4.7295	NO
MICU1	10.6184	-0.477461	2.74212	0.0185523	0.30415	-3.12763	UP
LUC7L	10.5879	-3.16985	1.30743	0.216727	0.605798	-5.2359	NO
MAPRE2	10.5847	1.35101	2.08919	0.0597656	0.419718	-4.16906	NO
WTAP	10.5766	-26.8957	0.622367	0.545903	0.868315	-5.85615	NO
ZNF559-ZNF177	10.5579	-14.0494	0.611266	0.552974	0.870898	-5.86295	NO
UBXN1	10.5548	1.05747	3.28384	0.00693066	0.242502	-2.23175	UP
ALDOA	10.5488	-21.4728	1.70841	0.114515	0.496718	-4.72397	NO
GSTM1	10.5442	-0.396687	4.36447	0.00102862	0.135896	-0.492637	UP
RUNX1	10.4975	4.5187	4.09094	0.00164811	0.153511	-0.920472	UP
SLC25A44	10.4838	-1.68546	2.19802	0.0493521	0.396211	-4.00157	UP
UFSP2	10.4821	-6.76542	0.677143	0.511773	0.852606	-5.82092	NO
ALG1L2	10.4745	-3.04683	1.50246	0.160064	0.529357	-4.99796	NO
NDUFB6	10.4503	-58.1135	0.289433	0.777427	1	-6.00892	NO
FBXW7	10.4315	-1.49221	1.76496	0.104212	0.496718	-4.64516	NO
ACHE	10.4287	-4.00825	1.48685	0.164082	0.535367	-5.01782	NO
AANAT	10.4272	-2.92114	1.667	0.122624	0.496718	-4.78074	NO
MAPK9	10.4084	-2.03206	1.10831	0.29048	0.69111	-5.45361	NO
OR6B2	10.3913	-2.91009	1.40611	0.186262	0.566387	-5.11835	NO
ABCF2	10.3854	-11.768	0.667484	0.517699	0.852606	-5.82733	NO
GLRX3	10.3819	-17.5936	0.507552	0.621408	0.920856	-5.92092	NO
DCN	10.3755	0.66288	2.21934	0.0475247	0.391259	-3.96838	UP
PVRIG2P	10.3658	-3.83035	1.4656	0.16969	0.543014	-5.04464	NO
FRMD6	10.3515	-8.09745	1.82713	0.0938585	0.492196	-4.55696	NO
DENND5A	10.3502	2.55007	2.47354	0.0301696	0.341794	-3.56503	UP
LOC100129917	10.3442	-10.5883	0.630661	0.540653	0.863061	-5.85099	NO
ATPAF1	10.3166	-9.55964	0.814111	0.432198	0.81942	-5.72107	NO
KCNN2	10.2642	-8.65288	1.67848	0.120326	0.496718	-4.76508	NO
KIFAP3	10.2535	-4.34986	1.80944	0.096705	0.496718	-4.58222	NO
BUD13	10.204	-1.87139	1.64776	0.126563	0.496718	-4.80685	NO
TMEFF1	10.2014	-7.68023	1.04514	0.317533	0.722195	-5.51676	NO
PEG3-AS1	10.1998	-33.616	0.39891	0.697303	0.977251	-5.97061	NO
QPCTL	10.1834	-2.7817	1.68029	0.119968	0.496718	-4.76261	NO
SNX18	10.172	1.20501	1.73627	0.109331	0.496718	-4.68533	NO
TNKS2-AS1	10.1624	-3.12689	1.44487	0.175316	0.551851	-5.07055	NO
OTX2	10.1485	-4.37369	1.82179	0.0947086	0.493387	-4.56459	NO
PKD1P1	10.142	-18.1409	0.342464	0.73821	1	-5.99185	NO
DFFA	10.1322	-7.46418	0.793437	0.443665	0.828076	-5.73719	NO
ITPRIPL1	10.1269	-6.03224	1.2292	0.243676	0.635153	-5.32468	NO
SBDSP1	10.1077	-31.1647	0.455131	0.65753	0.949052	-5.94633	NO
TAF1C	10.101	-7.65416	1.98603	0.0715141	0.446928	-4.32459	NO
SRP68	10.095	-6.92516	1.43214	0.178851	0.555882	-5.08635	NO
C4BPB	10.093	-3.11692	1.62314	0.131765	0.496718	-4.83998	NO
SYBU	10.0756	-8.07898	1.43467	0.178142	0.555104	-5.08321	NO
PPP1CC	10.0703	-21.5071	0.64465	0.531865	0.857038	-5.84215	NO
ANKRD42	10.0696	-6.42246	0.98297	0.34595	0.744873	-5.57596	NO
USP33	10.0604	1.44073	2.13002	0.0556362	0.410983	-4.1066	NO
CTH	10.0569	-5.42355	1.1151	0.28768	0.688513	-5.44664	NO
RAD9B	10.0455	-2.29641	1.63292	0.129678	0.496718	-4.82686	NO
SLC16A1-AS1	10.0412	-2.07071	1.3577	0.200729	0.587973	-5.17676	NO
FLG-AS1	10.0003	-9.7338	1.57097	0.143415	0.504384	-4.90922	NO
C3orf58	9.97274	-0.184848	2.06198	0.0626751	0.425464	-4.21041	NO
HFE2	9.95005	-2.65256	2.63326	0.0226052	0.311354	-3.30594	UP
MOBP	9.93476	-3.69664	5.58172	0.000142488	0.0767446	1.26821	UP
B3GAT2	9.8844	-23.2019	0.349987	0.732706	1	-5.9892	NO
TTF1	9.86232	-16.6242	0.52137	0.612051	0.913958	-5.91379	NO
UBR2	9.85917	-17.7686	0.408393	0.690524	0.973115	-5.96673	NO
TTTY7	9.85356	-3.03187	1.50465	0.159507	0.528462	-4.99516	NO
RIOK1	9.83979	3.30168	2.88029	0.0144296	0.299698	-2.89992	UP
CASP5	9.83229	-9.16747	1.26269	0.231825	0.621807	-5.28716	NO
AGAP4	9.82535	-2.1131	1.52507	0.154393	0.52077	-4.96894	NO
PDLIM3	9.82479	0.260504	3.30959	0.00661507	0.241519	-2.18917	UP
IFI27	9.82113	-3.50713	1.75655	0.105691	0.496718	-4.65698	NO
SMC2	9.80629	1.79335	2.95447	0.0126074	0.290327	-2.77727	UP
LOC102288414	9.79003	1.21901	1.79587	0.0989422	0.496718	-4.60151	NO
SERF2-C15ORF63	9.77631	-13.7381	1.81945	0.0950839	0.493913	-4.56793	NO
ACSM3	9.74631	-2.2665	1.74183	0.108321	0.496718	-4.67757	NO
SLMO2-ATP5E	9.72813	-31.5688	0.471605	0.646074	0.939549	-5.93863	NO
NR4A1	9.72103	-3.26628	2.10854	0.0577736	0.415995	-4.13952	NO
HRASLS5	9.69921	-1.42518	1.70432	0.115293	0.496718	-4.72961	NO
PLXNC1	9.6912	-2.6344	0.877136	0.398454	0.788396	-5.66966	NO
ARMCX5	9.68411	-9.54382	0.933976	0.369607	0.761876	-5.62046	NO
COL6A2	9.67934	4.11286	6.8925	2.13428e-05	0.0387116	2.8824	UP
ERMN	9.67547	-1.22144	1.57553	0.142362	0.503793	-4.90322	NO
R3HDM1	9.66717	3.56825	3.95558	0.00208793	0.162639	-1.13586	UP
PCDH10	9.6514	1.11806	2.17093	0.0517702	0.40212	-4.04356	NO
OSTC	9.64845	-7.78669	1.00244	0.336861	0.741561	-5.55775	NO
TMC7	9.64249	-25.617	0.304223	0.766419	1	-6.00445	NO
NUDT4	9.62487	-5.9138	4.00794	0.00190492	0.159586	-1.05228	UP
PRR13	9.6105	3.79236	3.20635	0.0079758	0.249461	-2.36001	UP
SLAMF8	9.58843	3.20239	1.80396	0.097603	0.496718	-4.59002	NO
PPIB	9.55494	5.87426	2.92264	0.0133594	0.293942	-2.82993	UP
CSF3R	9.54298	2.23746	3.44321	0.00519716	0.224593	-1.96871	UP
FAM122C	9.51695	-3.58501	1.72896	0.110671	0.496718	-4.6955	NO
GK5	9.5042	-0.905869	1.28949	0.222684	0.611483	-5.25662	NO
SLA	9.48411	-1.41148	3.3396	0.00626563	0.238565	-2.13959	UP
PPIL3	9.47112	-0.593069	2.01721	0.0677538	0.437909	-4.27795	NO
ITFG3	9.46059	-1.9147	1.51964	0.15574	0.522876	-4.97594	NO
GAGE12F	9.45994	-3.16874	2.72256	0.0192233	0.304286	-3.15974	UP
PTPRS	9.45562	-3.94042	2.27081	0.0433752	0.379568	-3.88782	UP
ANAPC16	9.45431	0.264533	3.73649	0.0030746	0.188594	-1.48897	UP
ARL6IP6	9.44593	-7.37153	1.06263	0.309861	0.712581	-5.49958	NO
SRSF10	9.43133	-2.45652	1.20626	0.252065	0.644255	-5.34992	NO
CCZ1B	9.42626	0.967766	1.7849	0.100784	0.496718	-4.61705	NO
BMP6	9.42421	1.51567	1.95714	0.0751701	0.455003	-4.36751	NO
NAMA	9.42072	-7.13708	1.85064	0.0901919	0.484791	-4.52318	NO
DDX60L	9.40986	2.81543	1.84242	0.0914592	0.486822	-4.53502	NO
DMXL1	9.39672	4.47442	2.72961	0.0189787	0.304286	-3.14817	UP
PET117	9.39549	-3.11497	1.01584	0.330705	0.736981	-5.54504	NO
NKX3-1	9.39477	-5.46933	2.19298	0.0497936	0.396919	-4.00939	UP
CLEC4F	9.38888	-7.12636	0.955133	0.359254	0.752163	-5.60148	NO
CECR1	9.378	-1.2638	1.99178	0.0708058	0.445307	-4.31601	NO
TXNDC17	9.36797	1.94342	2.84675	0.0153378	0.299698	-2.9553	UP
TTC4	9.33457	-2.49696	1.32193	0.21201	0.600734	-5.21901	NO
SPP1	9.30314	1.14486	1.57232	0.143101	0.504325	-4.90743	NO
LOC100630923	9.29604	-1.64302	1.64467	0.127207	0.496718	-4.81103	NO
FAM74A3	9.28717	-6.22412	0.914495	0.379324	0.770056	-5.63762	NO
SLC6A13	9.27123	-2.85269	1.62498	0.131371	0.496718	-4.83752	NO
ATP8B2	9.26807	-4.21952	1.29843	0.219699	0.607982	-5.24632	NO
ITIH5	9.2483	-2.66053	0.680517	0.509712	0.852606	-5.81866	NO
45909	9.22396	1.24311	2.99916	0.0116226	0.28214	-2.70327	UP
PPP2R5E	9.21906	-4.20087	2.49543	0.0290025	0.336536	-3.52974	UP
LOC100288798	9.20025	-2.83085	2.81449	0.016265	0.299698	-3.00852	UP
PARP9	9.18975	-6.79225	0.644962	0.53167	0.856884	-5.84195	NO
MPPE1	9.16333	-6.11803	1.09872	0.294471	0.695656	-5.46339	NO
CLDN11	9.16292	-0.955827	3.30432	0.0066785	0.241519	-2.19789	UP
SEH1L	9.16201	-36.3531	0.332125	0.745799	1	-5.9954	NO
TP53TG3D	9.14132	-14.2183	0.436833	0.670361	0.958952	-5.95457	NO
SH2B3	9.13218	-3.12966	2.62322	0.0230202	0.312415	-3.32233	UP
OR6B3	9.11475	-2.69343	1.40761	0.185828	0.565602	-5.11651	NO
ASMT	9.10674	-2.80207	2.81449	0.0162651	0.299698	-3.00852	UP
NUP155	9.09316	1.31019	2.1579	0.0529738	0.405241	-4.0637	NO
FMOD	9.07885	3.2119	1.81017	0.0965857	0.496718	-4.58117	NO
FAM90A10P	9.06064	-2.78789	1.62498	0.131371	0.496718	-4.83752	NO
LOC440895	9.05634	-1.84802	1.91493	0.0808254	0.466377	-4.42972	NO
COL1A1	9.04079	8.71644	10.149	4.57965e-07	0.0073678	5.79883	UP
SAMD9	9.0407	1.47207	1.92427	0.0795416	0.46469	-4.41602	NO
SPECC1L	9.00799	-1.29081	1.0874	0.299236	0.701147	-5.47484	NO
RNF185	8.99666	1.25612	3.20733	0.00796158	0.249461	-2.35838	UP
GLE1	8.98314	1.81459	1.92448	0.0795123	0.46469	-4.4157	NO
SMOX	8.97517	-7.53486	0.789029	0.446136	0.830486	-5.74058	NO
VEGFA	8.97229	-4.74461	1.32329	0.211571	0.600151	-5.21742	NO
ACKR1	8.96957	2.17569	1.4285	0.179872	0.557716	-5.09085	NO
SERPINB6	8.94036	-8.61453	1.32677	0.210454	0.600125	-5.21334	NO
PLEKHG4	8.93506	-8.90085	1.08192	0.301562	0.704143	-5.48035	NO
ZFP36L1	8.93205	-12.5194	1.10734	0.290881	0.69111	-5.4546	NO
BOLL	8.92388	-1.61699	1.75097	0.106681	0.496718	-4.66479	NO
SLC1A6	8.92003	-4.52846	1.99231	0.0707418	0.445307	-4.31523	NO
CHST15	8.91335	3.57846	2.13698	0.05496	0.409198	-4.09592	NO
ANO6	8.9033	3.52224	9.93691	5.69977e-07	0.0073678	5.6479	UP
CHD1L	8.89879	-1.84815	2.5366	0.0269258	0.326108	-3.46316	UP
LUC7L2	8.89501	2.60283	1.94573	0.0766616	0.458106	-4.38439	NO
ANKRD16	8.88062	-9.8267	0.922477	0.375321	0.766462	-5.63063	NO
TAF11	8.85809	0.685539	1.74905	0.107023	0.496718	-4.66748	NO
MAP2K5	8.85687	-0.918041	1.869	0.0874208	0.478731	-4.49665	NO
GOLGA6L4	8.84848	2.26243	1.60905	0.134828	0.496718	-4.85882	NO
EGFLAM-AS2	8.84341	-9.80682	0.640444	0.534499	0.858915	-5.84483	NO
F2RL2	8.82453	-2.30689	1.28967	0.222622	0.611451	-5.25641	NO
LOC100379224	8.81279	-5.41748	1.32933	0.209635	0.599605	-5.21034	NO
NIM1K	8.79684	-2.01406	1.46087	0.17096	0.545364	-5.05057	NO
SAMD4A	8.79148	2.415	4.29087	0.00116667	0.140005	-0.606722	UP
GPRC6A	8.77146	-6.52412	0.775217	0.453934	0.83676	-5.7511	NO
FLVCR2	8.77054	-6.29205	1.31416	0.214528	0.603692	-5.22808	NO
CEP170	8.76088	0.849412	1.33588	0.207552	0.59651	-5.20264	NO
EOMES	8.73159	-9.49295	1.31968	0.212735	0.601681	-5.22164	NO
FAM225A	8.71588	-0.30332	2.28328	0.0424236	0.376568	-3.86821	UP
SCNN1A	8.7126	-4.86794	1.12915	0.28195	0.681047	-5.43212	NO
CAV1	8.70444	-0.547602	1.66039	0.123965	0.496718	-4.78973	NO
AMPD2	8.70252	-4.37994	1.9786	0.072439	0.448352	-4.33567	NO
LTBP1	8.68264	-1.34692	2.00188	0.0695786	0.441685	-4.30092	NO
CSH2	8.68243	-2.67152	1.62498	0.131371	0.496718	-4.83752	NO
ITGB4	8.66362	0.593747	2.21777	0.0476571	0.391259	-3.97083	UP
NRM	8.6598	-2.46534	1.92337	0.0796633	0.464906	-4.41732	NO
NFATC2	8.64451	3.23939	2.8856	0.0142909	0.299698	-2.89115	UP
DET1	8.64017	-0.696953	4.74263	0.000544566	0.11566	0.0805884	UP
NCAPG	8.6345	-9.95997	0.596278	0.5626	0.876093	-5.87195	NO
IKZF2	8.61019	-0.699756	1.55874	0.146272	0.509303	-4.92524	NO
BAIAP2	8.60906	-3.75878	1.57064	0.143491	0.50451	-4.90964	NO
INSIG1	8.57759	3.40058	2.44651	0.0316739	0.343196	-3.60851	UP
SERF2	8.57602	-7.94417	3.93785	0.00215394	0.164751	-1.16423	UP
GYS1	8.56871	-0.87412	2.51496	0.0279987	0.331282	-3.49819	UP
URGCP-MRPS24	8.51009	-9.41113	2.22191	0.0473087	0.391132	-3.96437	UP
PID1	8.50595	0.900533	1.83042	0.0933373	0.491056	-4.55224	NO
TRAF1	8.50281	0.517373	2.81156	0.016352	0.299698	-3.01335	UP
LPP	8.48946	3.01073	1.39023	0.19091	0.573373	-5.13767	NO
C17orf49	8.46347	3.6232	3.77028	0.00289555	0.182582	-1.43418	UP
MIR22HG	8.45118	-5.20459	0.839872	0.418183	0.806683	-5.70046	NO
CIB1	8.43977	-4.52344	1.84622	0.0908704	0.485387	-4.52954	NO
MED15	8.43403	2.83449	4.00534	0.00191358	0.159586	-1.05641	UP
MUM1	8.43307	-0.155524	1.92048	0.0800601	0.465418	-4.42158	NO
EDF1	8.40671	-0.557078	1.51437	0.157055	0.524674	-4.98271	NO
RPL23AP7	8.40292	0.321683	1.64381	0.127386	0.496718	-4.81219	NO
SIGLECL1	8.38465	-2.56304	1.48605	0.16429	0.535367	-5.01884	NO
CBX5	8.3743	5.58334	2.04455	0.0646089	0.430212	-4.23678	NO
CPS1	8.3728	-11.5865	1.21301	0.249573	0.64021	-5.34253	NO
FOXD4L4	8.36852	-13.0955	0.425609	0.678288	0.965201	-5.95946	NO
CKS1B	8.34605	-0.219668	2.20239	0.0489718	0.395306	-3.99477	UP
SH3GL3	8.33804	-2.56555	1.62498	0.131371	0.496718	-4.83753	NO
FKBP2	8.33293	-0.992477	2.66508	0.0213378	0.306799	-3.25394	UP
EIF2AK2	8.32183	1.77746	2.39184	0.034942	0.355867	-3.69607	UP
AQP1	8.31548	-0.255504	2.46098	0.0308602	0.343196	-3.58527	UP
ZNF682	8.31396	-1.15296	1.44367	0.175647	0.552359	-5.07205	NO
UBE2D4	8.30367	2.56276	2.10399	0.0582364	0.416684	-4.14648	NO
MBNL1	8.28129	1.82605	1.459	0.171464	0.546322	-5.05292	NO
MFSD1	8.25339	2.94463	2.11853	0.0567703	0.412618	-4.12423	NO
EIF6	8.23941	-6.29409	1.30213	0.218474	0.606731	-5.24205	NO
PDE4DIP	8.23223	3.33613	2.76891	0.0176707	0.300398	-3.08358	UP
ARL4C	8.22289	4.21087	4.18686	0.00139555	0.147261	-0.769271	UP
ZNF106	8.22257	-26.2491	0.685188	0.506868	0.852606	-5.81552	NO
GPN1	8.2137	-6.23995	1.16772	0.266677	0.663689	-5.39154	NO
NDUFC2-KCTD14	8.20766	-17.8563	0.381145	0.710078	0.986146	-5.97763	NO
CTSL	8.19671	0.479978	1.56614	0.144537	0.506565	-4.91555	NO
UQCRH	8.19208	-4.12584	1.43977	0.176726	0.553672	-5.0769	NO
ARMC1	8.18936	-2.05747	1.30147	0.218691	0.607012	-5.24281	NO
NPHP3	8.18176	3.05791	2.36114	0.0369177	0.360572	-3.74499	UP
MON1B	8.17686	-0.603042	2.04998	0.0640004	0.428432	-4.22857	NO
RAP2C	8.17518	-1.05597	2.06618	0.0622181	0.424845	-4.20405	NO
RARA	8.16382	1.98369	4.72344	0.000562173	0.11566	0.0520366	UP
HIST1H2AJ	8.16332	-3.55521	1.79939	0.0983576	0.496718	-4.59652	NO
ISY1-RAB43	8.15856	0.302124	1.97072	0.0734305	0.4509	-4.34737	NO
BIVM	8.15842	-7.06056	0.907248	0.382984	0.773093	-5.64393	NO
OR13C5	8.13756	-2.50387	1.39419	0.189742	0.571464	-5.13287	NO
AK6	8.12588	-7.24818	1.71998	0.112335	0.496718	-4.70796	NO
GAD1	8.1221	-10.0983	0.484603	0.637101	0.932855	-5.93237	NO
DAZ1	8.1093	-4.76605	1.61159	0.13427	0.496718	-4.85543	NO
AASDH	8.10413	-12.3916	0.625233	0.544086	0.866607	-5.85437	NO
DNM1P41	8.08643	-0.418103	1.32661	0.210506	0.600125	-5.21353	NO
ERAP2	8.07124	-6.51612	0.705382	0.494682	0.852606	-5.80169	NO
MPC1	8.06597	-5.77908	2.26093	0.0441443	0.381438	-3.90334	UP
KCNH2	8.05778	-6.89921	0.912878	0.380139	0.770923	-5.63903	NO
ARMCX6	8.05531	-4.52145	0.970976	0.351638	0.74809	-5.58703	NO
MYPN	8.05299	-6.94544	2.23546	0.0461859	0.387425	-3.94322	UP
BIN2	8.03737	0.93173	3.31797	0.00651558	0.241204	-2.17533	UP
MIA3	8.03596	1.18873	0.865361	0.404619	0.794759	-5.67952	NO
NLRP3	8.03236	3.31336	2.28302	0.0424427	0.376568	-3.86861	UP
MON1A	8.01408	0.555073	2.2139	0.0479848	0.392083	-3.97686	UP
MAGI3	8.01385	0.858405	1.55662	0.146771	0.509829	-4.928	NO
MX1	7.98662	-4.90348	1.37499	0.195458	0.580254	-5.15606	NO
TEX264	7.98167	-6.25587	1.5062	0.159115	0.527682	-4.99318	NO
FAM127B	7.97759	-1.66488	0.790567	0.445273	0.829668	-5.7394	NO
OAT	7.97512	2.3025	2.92743	0.0132433	0.292841	-2.822	UP
LILRA1	7.97436	1.25422	1.3348	0.207891	0.596914	-5.2039	NO
MGAT4A	7.96824	1.72724	1.6774	0.120541	0.496718	-4.76656	NO
TBC1D5	7.95888	5.82719	7.03095	1.76982e-05	0.0351964	3.03633	UP
GAS2L1	7.95491	-2.98727	1.32976	0.209495	0.599456	-5.20983	NO
CHD2	7.94929	1.88267	1.37417	0.195706	0.580561	-5.15705	NO
SNRK-AS1	7.92954	0.0693142	1.42375	0.181212	0.559388	-5.09671	NO
TREML1	7.92533	-5.42756	1.35336	0.202073	0.589771	-5.18194	NO
TCIRG1	7.91911	-1.1946	2.70464	0.0198595	0.304692	-3.18915	UP
C18orf54	7.91559	-8.2637	1.70451	0.115257	0.496718	-4.72935	NO
HNRNPD	7.91509	-4.90471	1.41223	0.184496	0.563472	-5.11086	NO
KIAA1191	7.90516	-3.69551	3.23862	0.00752239	0.246272	-2.30657	UP
MYL9	7.89291	3.22566	2.2627	0.044005	0.381116	-3.90055	UP
TCEB3-AS1	7.88165	-7.83557	0.518694	0.613858	0.915066	-5.91518	NO
TSPO	7.87508	-3.06676	1.24617	0.237611	0.628565	-5.30576	NO
AK5	7.85682	0.701388	1.60921	0.134792	0.496718	-4.85861	NO
COL3A1	7.8499	7.16127	5.56107	0.000147092	0.0770882	1.24043	UP
JUP	7.84983	2.43837	3.71415	0.00319925	0.189697	-1.52527	UP
LOC100506325	7.84249	-6.09173	0.746322	0.470529	0.852606	-5.77256	NO
TCEAL5	7.84125	-1.45632	1.54857	0.148684	0.511776	-4.9385	NO
PTER	7.82557	1.53097	2.87974	0.0144441	0.299698	-2.90083	UP
CCL3L1	7.82271	1.39973	1.43822	0.177155	0.554128	-5.07882	NO
AMN1	7.81693	-1.68485	1.97439	0.0729671	0.449606	-4.34192	NO
PRKG2	7.80891	-5.20774	1.37216	0.196313	0.581829	-5.15947	NO
HIST2H2BF	7.80176	-6.29332	0.68931	0.504366	0.852606	-5.81273	NO
MTF2	7.79779	-6.0964	1.10691	0.291061	0.691172	-5.45504	NO
THY1	7.781	6.21733	7.26161	1.30243e-05	0.0312659	3.28612	UP
NOL4L	7.773	0.28651	1.9103	0.081469	0.467425	-4.4365	NO
C15orf41	7.76741	-1.57706	2.71929	0.0193381	0.304286	-3.16512	UP
ENOX2	7.76117	-1.35097	1.3672	0.197818	0.583612	-5.16541	NO
OSBPL3	7.75573	-0.787111	2.41392	0.033585	0.351454	-3.66078	UP
NEFM	7.75103	-7.72344	1.9473	0.076455	0.457756	-4.38208	NO
PPP2R5A	7.74819	-1.86812	2.30974	0.0404694	0.373709	-3.82648	UP
TIAM2	7.74785	-19.6799	0.311938	0.760698	1	-6.00202	NO
RRN3P3	7.72818	0.115726	1.42336	0.181321	0.559548	-5.09718	NO
KCNJ11	7.7261	-3.683	2.38551	0.035341	0.357112	-3.70617	UP
ASIC2	7.70743	-2.37152	1.49325	0.162425	0.532956	-5.00969	NO
PDCD10	7.7073	-3.02902	1.56566	0.144649	0.506585	-4.91618	NO
LOC100507424	7.69654	-4.0084	1.08273	0.301216	0.703889	-5.47954	NO
CD209	7.69628	-0.137939	1.92062	0.0800401	0.465418	-4.42136	NO
TEX10	7.6917	-11.186	0.955551	0.359051	0.752163	-5.6011	NO
POSTN	7.68514	2.98978	4.43123	0.00091812	0.132935	-0.389842	UP
TNIP1	7.66428	-3.54458	2.56481	0.0255876	0.322376	-3.41741	UP
STAU1	7.66125	4.79073	4.71339	0.000571624	0.11566	0.0370698	UP
SIGLEC7	7.65596	-19.188	0.506209	0.622321	0.921609	-5.92161	NO
GAGE12C	7.64965	-2.35374	2.81445	0.0162662	0.299698	-3.00859	UP
GAGE12E	7.64965	-2.35374	2.81445	0.0162662	0.299698	-3.00859	UP
GAGE12G	7.64965	-2.35374	2.81445	0.0162662	0.299698	-3.00859	UP
GAGE12H	7.64965	-2.35374	2.81445	0.0162662	0.299698	-3.00859	UP
GPR132	7.61879	-5.19558	1.23937	0.240025	0.631145	-5.31336	NO
SPAG6	7.61698	-6.27575	2.52205	0.0276429	0.329685	-3.48673	UP
COL4A2	7.60237	8.14173	8.29735	3.55119e-06	0.0153015	4.31062	UP
LRR1	7.6013	-1.70476	1.68972	0.118114	0.496718	-4.74969	NO
STON1	7.59991	-0.0162152	1.41236	0.184458	0.563472	-5.11069	NO
LRRC23	7.58916	-4.36175	1.50538	0.159322	0.528058	-4.99423	NO
CD63	7.57993	-14.8349	1.12077	0.285356	0.68607	-5.4408	NO
SLC35A1	7.56977	-5.06279	0.945309	0.364035	0.757335	-5.61034	NO
WNT2B	7.56844	-1.63789	2.16808	0.0520315	0.40212	-4.04797	NO
DIAPH2	7.55322	-1.12176	1.29355	0.221323	0.610462	-5.25194	NO
TAP2	7.55228	-19.6195	0.266498	0.794597	1	-6.01543	NO
TADA2A	7.55083	-1.3075	1.61569	0.133377	0.496718	-4.84996	NO
CCSER1	7.5307	-7.59525	0.857257	0.408898	0.798433	-5.68624	NO
GUCD1	7.51882	0.0200036	3.41723	0.00544626	0.226735	-2.0115	UP
NAP1L1	7.51843	4.56184	2.09135	0.0595404	0.419583	-4.16578	NO
DUSP10	7.51274	-0.188989	0.926042	0.373543	0.765352	-5.62749	NO
DSCR8	7.50879	-8.17018	0.892715	0.390398	0.780064	-5.65644	NO
RBBP5	7.49278	2.397	3.13228	0.00912379	0.26092	-2.48271	UP
PRRC1	7.48733	0.871097	1.79727	0.0987085	0.496718	-4.59952	NO
USF2	7.47467	2.03093	2.71644	0.0194382	0.304286	-3.16979	UP
BTF3	7.4677	-1.8814	1.66192	0.123653	0.496718	-4.78765	NO
MCM7	7.45717	-3.05412	1.44522	0.17522	0.551722	-5.07012	NO
LOC101927056	7.45674	-2.29438	1.62497	0.131372	0.496718	-4.83753	NO
SERPINE2	7.45211	0.640424	2.96851	0.0122893	0.288047	-2.75402	UP
EGFL7	7.4213	-26.8281	1.42239	0.181597	0.559907	-5.09838	NO
COL4A1	7.41556	8.98354	6.11021	6.44344e-05	0.0552487	1.954	UP
ZNF625	7.4143	-0.747276	1.66211	0.123616	0.496718	-4.7874	NO
GPATCH11	7.4128	-0.584815	1.12484	0.283698	0.68361	-5.43659	NO
DPH2	7.38926	-12.0709	0.440073	0.668081	0.956999	-5.95313	NO
PSMD2	7.38801	-1.36181	1.99002	0.0710217	0.445769	-4.31863	NO
SPATA31A6	7.37886	-1.58333	1.49279	0.162543	0.533007	-5.01028	NO
LINC00539	7.36358	-2.26572	1.52039	0.155554	0.522752	-4.97498	NO
GUSBP3	7.36034	-6.03505	0.572123	0.578305	0.887784	-5.88602	NO
LCORL	7.35525	1.59731	2.02728	0.0665792	0.434374	-4.26281	NO
DAB2IP	7.33908	1.68141	1.11989	0.285714	0.686549	-5.4417	NO
CHMP5	7.3383	-13.218	0.727895	0.481308	0.852606	-5.78586	NO
MRPS21	7.31819	3.61638	1.71047	0.114124	0.496718	-4.72112	NO
SPINK2	7.30757	-5.79199	0.854574	0.410322	0.799676	-5.68845	NO
CIITA	7.3007	-9.08789	0.858415	0.408285	0.797898	-5.68528	NO
M6PR	7.29514	-8.00766	0.684777	0.507118	0.852606	-5.81579	NO
FKBP9	7.29367	-2.72481	1.33724	0.20712	0.596423	-5.20103	NO
HBA2	7.28015	-2.08681	1.27759	0.226705	0.616492	-5.27023	NO
COL1A2	7.26618	8.05707	5.45998	0.000172023	0.0787087	1.10338	UP
SDCBP	7.26609	4.62432	2.7415	0.0185733	0.30415	-3.12865	UP
COL15A1	7.21584	6.32606	5.1066	0.000300748	0.0996825	0.610456	UP
FILIP1	7.21371	1.71487	2.02475	0.0668727	0.434982	-4.26662	NO
OLFML2B	7.21299	5.11856	5.43222	0.000179624	0.0787087	1.06545	UP
RBM4B	7.19952	-3.913	0.692191	0.502622	0.852606	-5.81077	NO
OGG1	7.19859	-22.1005	0.370928	0.717467	0.991738	-5.98153	NO
SIM2	7.1859	-1.23534	1.6395	0.128288	0.496718	-4.818	NO
DDX31	7.1858	-5.72242	0.978399	0.34811	0.745501	-5.58019	NO
IQGAP2	7.15673	-1.03466	1.20941	0.250899	0.642392	-5.34648	NO
LINC01099	7.15298	-1.71288	1.40237	0.187349	0.567956	-5.12291	NO
USP44	7.14593	-4.19545	1.41772	0.182924	0.561288	-5.10412	NO
UBE3A	7.14323	-0.344314	2.15027	0.0536902	0.406339	-4.07546	NO
EPB41	7.14084	-6.62272	0.472576	0.645401	0.939124	-5.93817	NO
NAV2	7.13924	-1.48738	1.26465	0.231148	0.621128	-5.28495	NO
ANXA11	7.12856	1.4416	1.70322	0.115504	0.496718	-4.73113	NO
ARHGEF28	7.09276	-0.0582365	2.78926	0.0170288	0.299698	-3.05009	UP
BLOC1S1	7.09122	1.93106	2.53629	0.0269412	0.326108	-3.46367	UP
NBR1	7.08373	5.22167	1.79787	0.0986099	0.496718	-4.59868	NO
IDNK	7.0823	0.348341	2.32317	0.0395108	0.369831	-3.80524	UP
NUP43	7.07878	-3.05545	0.75507	0.465465	0.847864	-5.76614	NO
SYNE4	7.0781	-2.17788	1.5511	0.148081	0.511115	-4.9352	NO
KLF10	7.07357	1.31954	2.57502	0.0251194	0.320065	-3.40082	UP
RIC1	7.06558	3.96894	3.02505	0.0110879	0.278216	-2.6604	UP
ATG12	7.04775	2.24675	4.1926	0.00138177	0.147261	-0.760256	UP
RGPD2	7.04722	0.62028	1.5189	0.155925	0.52325	-4.9769	NO
WDR20	7.04487	-2.11717	1.62727	0.130881	0.496718	-4.83445	NO
LINC00470	7.03528	-5.59222	2.65526	0.0217214	0.308241	-3.27001	UP
GSTO2	7.02992	-13.0381	0.640243	0.534625	0.858915	-5.84495	NO
STON2	7.02683	-21.1163	0.273102	0.789641	1	-6.01361	NO
BARD1	7.02215	-0.0145932	1.82859	0.0936268	0.491779	-4.55486	NO
KRI1	7.01419	-3.27102	0.732455	0.478626	0.852606	-5.78259	NO
LOC100505666	7.00982	-4.12932	1.60707	0.135262	0.496718	-4.86146	NO
DNASE1L1	7.00059	-1.71139	3.19129	0.00819668	0.25193	-2.38494	UP
RBM47	6.98733	2.66145	2.31988	0.0397436	0.37107	-3.81045	UP
LINC00613	6.98625	-2.14962	1.62497	0.131373	0.496718	-4.83754	NO
LINC01468	6.98395	-8.28316	0.586884	0.56868	0.88068	-5.87749	NO
C1RL	6.98117	2.64704	2.20506	0.0487411	0.394646	-3.99062	UP
CCDC53	6.97138	-7.84502	0.790987	0.445038	0.829619	-5.73908	NO
FIP1L1	6.96901	1.56598	2.52171	0.0276598	0.329685	-3.48727	UP
IQCJ-SCHIP1	6.96852	-20.4973	0.558362	0.587356	0.895103	-5.89379	NO
CCDC169-SOHLH2	6.9652	-12.0371	0.51149	0.618734	0.919107	-5.91891	NO
RPL41	6.9622	0.442488	1.84359	0.0912771	0.486353	-4.53332	NO
ZFAND5	6.9556	4.12366	2.37138	0.0362469	0.358708	-3.72869	UP
DALRD3	6.95051	-15.0542	0.270801	0.791366	1	-6.01425	NO
PLA2G2A	6.94628	-6.74938	0.910971	0.381101	0.771784	-5.64069	NO
TFE3	6.94621	2.7474	2.6455	0.0221089	0.30946	-3.28595	UP
ZCCHC18	6.94066	-7.77272	0.521682	0.611841	0.913855	-5.91363	NO
MED23	6.93722	1.00032	1.84367	0.0912642	0.486353	-4.5332	NO
SKP1	6.93719	2.80501	2.11859	0.0567646	0.412618	-4.12414	NO
C12orf56	6.93622	-2.02311	1.41752	0.182981	0.561288	-5.10436	NO
FOXJ3	6.92229	1.51473	1.8226	0.0945798	0.493276	-4.56343	NO
AKAP7	6.91862	-2.79176	2.14678	0.0540206	0.407764	-4.08083	NO
DSCAM-AS1	6.90704	-7.73842	0.961562	0.356149	0.749729	-5.59564	NO
PAFAH1B3	6.89888	-10.843	1.33813	0.206839	0.596143	-5.19998	NO
GBA	6.89757	4.34385	2.82514	0.0159528	0.299698	-2.99095	UP
SNRPB	6.89258	2.77477	3.59816	0.00393495	0.203054	-1.7144	UP
PQBP1	6.88701	-7.04955	0.832665	0.422073	0.810856	-5.70628	NO
CCK	6.88447	-7.42518	0.627735	0.542502	0.864938	-5.85282	NO
CLHC1	6.88128	-0.25513	1.29294	0.221526	0.610585	-5.25264	NO
TES	6.87686	4.25343	3.39102	0.00570991	0.231015	-2.05471	UP
PCDHGC3	6.87424	-0.277894	0.659552	0.522594	0.852606	-5.83253	NO
GTF2H2	6.87017	-16.1708	0.273951	0.789005	1	-6.01338	NO
LAMTOR3	6.86889	-9.39709	1.04835	0.316117	0.720113	-5.51363	NO
PRDM1	6.86882	6.47788	3.16928	0.00853084	0.255856	-2.42141	UP
TBC1D7	6.86603	-3.35361	1.85153	0.0900562	0.484643	-4.5219	NO
NPC1L1	6.86299	-7.0005	0.67404	0.513672	0.852606	-5.82299	NO
TCEA1	6.8489	-1.79847	2.00725	0.068934	0.439713	-4.29288	NO
ARAP1	6.83885	2.09632	3.43588	0.00526628	0.224665	-1.98078	UP
RPS10	6.83021	3.39083	4.34878	0.00105655	0.135896	-0.516899	UP
LDLR	6.82954	1.74978	4.8532	0.000453814	0.113881	0.243882	UP
SRF	6.82301	-1.99392	1.31759	0.213413	0.60253	-5.22408	NO
DAGLB	6.8211	-0.857402	1.37183	0.196414	0.581927	-5.15987	NO
RGS12	6.81131	2.02072	2.89077	0.0141572	0.298389	-2.88262	UP
CLLU1	6.81055	-7.63566	1.1038	0.292351	0.693535	-5.45821	NO
CLEC4A	6.80423	-0.134834	2.77151	0.0175874	0.300398	-3.07931	UP
KPNB1	6.8042	4.84799	3.47736	0.00488731	0.218858	-1.91252	UP
PKIB	6.79289	-9.87668	2.2448	0.045427	0.385575	-3.92861	UP
TMEM168	6.79223	-0.188836	2.06765	0.0620588	0.42443	-4.20182	NO
LUM	6.79202	5.53265	5.15735	0.000277261	0.0967923	0.682566	UP
KBTBD3	6.79151	-1.70042	1.20585	0.252219	0.644393	-5.35038	NO
FBXO7	6.79137	-1.32941	1.81931	0.0951069	0.493933	-4.56813	NO
RNF217	6.7899	2.42593	2.11501	0.0571223	0.414013	-4.12963	NO
FOSB	6.78279	9.25032	4.1688	0.00143983	0.147261	-0.797648	UP
FAM35DP	6.7813	-6.44246	0.542241	0.598054	0.903479	-5.90266	NO
NCOA6	6.77693	-9.33641	0.728501	0.480951	0.852606	-5.78542	NO
TTC25	6.77386	-6.54403	1.6503	0.126036	0.496718	-4.80341	NO
HSFY2	6.76912	-1.88274	1.75657	0.105686	0.496718	-4.65694	NO
NPHP3-ACAD11	6.76273	-5.60286	0.530903	0.605637	0.909318	-5.90876	NO
CRYZ	6.75997	0.867658	3.47591	0.00490006	0.218858	-1.9149	UP
RFPL3S	6.7592	-1.55588	1.92228	0.0798131	0.465343	-4.41893	NO
OSBPL5	6.7525	0.468909	2.64286	0.0222153	0.30946	-3.29027	UP
COG2	6.74543	1.1572	2.59797	0.0240974	0.317366	-3.36348	UP
RPL17	6.74507	-4.66049	0.842336	0.416858	0.805496	-5.69846	NO
KIAA0391	6.74028	-3.6062	0.704763	0.495053	0.852606	-5.80212	NO
TTC13	6.73589	-6.20821	0.605525	0.55665	0.87114	-5.86642	NO
EGR2	6.73325	5.57188	3.19756	0.00810406	0.251216	-2.37457	UP
MSTO2P	6.73048	-13.6098	0.452426	0.659419	0.950436	-5.94757	NO
MTMR14	6.72955	1.04045	2.07783	0.0609643	0.42153	-4.18635	NO
LRRC8B	6.7263	3.54539	2.67527	0.020947	0.306799	-3.23727	UP
PRDM8	6.72402	-7.64243	1.25237	0.235426	0.62577	-5.2988	NO
TSPAN17	6.72068	0.693865	2.21835	0.0476078	0.391259	-3.96992	UP
DPY19L2P2	6.71896	-1.95636	1.54381	0.149826	0.513809	-4.94469	NO
CLK1	6.71871	-3.10569	1.34135	0.205822	0.594942	-5.19617	NO
GEM	6.71457	3.84179	3.45195	0.00511602	0.224557	-1.95432	UP
FAM13C	6.70758	-2.23626	1.05356	0.313823	0.717608	-5.50852	NO
MSMO1	6.70494	1.67872	1.69875	0.116361	0.496718	-4.73728	NO
ATF7IP2	6.69341	-2.12118	1.95251	0.0757725	0.455993	-4.37437	NO
INTS12	6.69247	1.83734	1.56751	0.144218	0.505907	-4.91376	NO
FGFR1	6.6776	-2.00686	2.1336	0.0552877	0.41038	-4.10111	NO
IL1B	6.67698	9.05459	2.80004	0.0166981	0.299698	-3.03233	UP
TMEM176B	6.67079	1.3179	2.67854	0.020823	0.306799	-3.23192	UP
INTS4P2	6.67029	-23.2093	0.241149	0.813706	1	-6.02201	NO
FDFT1	6.64546	-13.4726	1.15354	0.272216	0.669102	-5.40658	NO
SENP1	6.64416	1.2185	1.23507	0.241563	0.632677	-5.31815	NO
ARMCX2	6.64238	0.541833	2.31336	0.040209	0.372738	-3.82076	UP
FAM102A	6.63112	-0.388246	1.85923	0.0888851	0.48242	-4.51078	NO
PRKRA	6.6299	-4.07565	2.70398	0.0198833	0.304692	-3.19023	UP
EMR1	6.62904	-3.05606	3.26527	0.00716774	0.245625	-2.26247	UP
ARMC10	6.62741	2.68355	3.69571	0.00330597	0.189697	-1.55525	UP
CXCR4	6.61334	0.797491	2.89453	0.0140606	0.298389	-2.8764	UP
ZNF286A	6.60199	-10.2086	0.490926	0.632758	0.930211	-5.92927	NO
GPNMB	6.59372	8.26752	3.28514	0.0069144	0.242502	-2.2296	UP
SEC11A	6.59333	-3.76378	2.16256	0.0525404	0.404188	-4.0565	NO
ZNF550	6.59303	-11.4269	0.552273	0.591385	0.898407	-5.89717	NO
ATXN7	6.59237	0.387555	2.32503	0.0393797	0.369272	-3.80229	UP
VRK3	6.57148	-8.92804	0.694092	0.501473	0.852606	-5.80947	NO
PIGO	6.56349	-6.11589	1.38132	0.193559	0.577509	-5.14845	NO
BGN	6.56137	9.4737	5.31086	0.000217286	0.0894085	0.897998	UP
CTNND1	6.55825	1.90063	2.51054	0.0282231	0.332666	-3.50534	UP
PCMT1	6.55291	-6.0155	1.05188	0.314564	0.718322	-5.51017	NO
LOC388692	6.55076	-4.06294	2.23943	0.0458618	0.386358	-3.93701	UP
ICAM1	6.54776	7.58459	3.20319	0.00802157	0.249461	-2.36523	UP
TMEM184B	6.54665	2.76568	2.14078	0.054594	0.409107	-4.09007	NO
CCDC80	6.54388	3.16842	1.76032	0.105025	0.496718	-4.65168	NO
BPHL	6.53465	0.64611	1.92147	0.0799241	0.46541	-4.42012	NO
UBAP1	6.52788	-0.0150667	1.57185	0.14321	0.504344	-4.90805	NO
NOL6	6.52437	-4.84299	0.897166	0.388117	0.777936	-5.65263	NO
STK3	6.52405	-4.68723	3.26732	0.00714121	0.245182	-2.25908	UP
C12orf43	6.52397	-4.09789	2.03894	0.0652428	0.431674	-4.24525	NO
THNSL2	6.52345	-3.76843	1.68158	0.119713	0.496718	-4.76085	NO
NSFL1C	6.51041	1.83199	4.38927	0.000986041	0.132935	-0.454383	UP
AMMECR1	6.50978	0.781066	1.9059	0.0820844	0.468214	-4.44294	NO
C1orf43	6.50291	3.51674	2.05487	0.0634575	0.426786	-4.22118	NO
VKORC1	6.50277	1.01804	2.42778	0.0327586	0.347737	-3.63857	UP
MUC20	6.49639	-2.8109	1.24928	0.236512	0.627069	-5.30227	NO
GRHL3	6.49426	-5.06198	1.57989	0.14136	0.502957	-4.89747	NO
DHRS7C	6.49281	-2.19741	1.52229	0.155082	0.522065	-4.97253	NO
SH3GL1P2	6.49152	-1.77517	1.41342	0.184154	0.563076	-5.1094	NO
CACNA1C	6.48573	-0.0269934	1.62417	0.131545	0.496718	-4.83861	NO
PRR5	6.47947	-1.97311	1.62043	0.132349	0.496718	-4.84361	NO
C19orf66	6.47592	4.81116	2.76378	0.017836	0.300401	-3.09201	UP
C15orf48	6.47538	-0.0216807	2.18108	0.0508515	0.399715	-4.02785	NO
CA6	6.46977	-7.28208	1.38652	0.192008	0.575335	-5.14216	NO
EIF4A3	6.4628	5.80473	4.72695	0.000558911	0.11566	0.0572584	UP
STIP1	6.45431	-14.3059	1.0891	0.298517	0.700285	-5.47313	NO
CHCHD7	6.44776	0.271007	2.39414	0.0347982	0.355729	-3.6924	UP
SYNE1	6.44301	3.0717	1.35097	0.202812	0.591129	-5.18477	NO
MTX2	6.44236	1.92516	2.42812	0.0327391	0.347737	-3.63804	UP
PTBP1	6.44179	5.57646	3.94476	0.00212798	0.163887	-1.15317	UP
NEDD9	6.44144	1.41278	2.08732	0.0599609	0.419718	-4.17191	NO
TXNRD1	6.43581	2.95019	2.29169	0.0417928	0.376092	-3.85497	UP
ECT2	6.433	1.14354	3.37809	0.00584482	0.232568	-2.07605	UP
F2R	6.42567	6.67974	5.51688	0.000157485	0.0770882	1.18073	UP
STAM	6.41303	3.18402	3.41345	0.00548356	0.227186	-2.01774	UP
BBX	6.41301	5.43618	2.76979	0.0176423	0.300398	-3.08213	UP
NDUFB9	6.40808	-3.3497	1.03056	0.324037	0.729004	-5.53091	NO
IGFL2	6.39965	-1.48896	1.44297	0.175841	0.552654	-5.07292	NO
GRB2	6.39898	5.72643	3.41852	0.00543365	0.226574	-2.00938	UP
MAP2K3	6.39819	-0.579997	2.38473	0.0353903	0.357112	-3.70741	UP
STKLD1	6.39025	-1.96625	1.62496	0.131375	0.496718	-4.83755	NO
TNF	6.38929	7.4324	2.91079	0.0136507	0.295611	-2.84952	UP
NOTCH3	6.38652	6.5444	4.62887	0.000658073	0.121981	-0.0895067	UP
PDGFRB	6.38355	6.32672	4.03715	0.0018101	0.157848	-1.00579	UP
ABR	6.37303	0.883205	1.09519	0.29595	0.697403	-5.46697	NO
FBN1	6.37093	6.62823	4.3411	0.00107051	0.136001	-0.528784	UP
45910	6.36919	2.52451	2.67236	0.0210578	0.306799	-3.24203	UP
GOLGA8DP	6.36556	-1.62608	1.34789	0.203774	0.592061	-5.18844	NO
SNRK	6.36272	1.63006	0.871127	0.401592	0.791369	-5.67471	NO
DUSP6	6.34244	7.0209	2.34036	0.0383161	0.366151	-3.778	UP
CXCL2	6.338	6.76081	2.74082	0.0185961	0.30415	-3.12976	UP
CTNND2	6.33418	-4.07325	2.58545	0.0246498	0.319773	-3.38386	UP
OLFML2A	6.32721	2.73642	2.30802	0.0405934	0.373709	-3.82919	UP
EOGT	6.31986	4.57844	2.81182	0.0163441	0.299698	-3.01291	UP
LFNG	6.30904	-3.56055	1.26416	0.231316	0.621232	-5.2855	NO
PMEPA1	6.30749	4.78608	4.90037	0.000420072	0.113881	0.312932	UP
RND3	6.30692	4.94825	5.38795	0.000192493	0.082942	1.00466	UP
SEMA4A	6.30635	1.90392	3.04103	0.0107702	0.275973	-2.63392	UP
CBWD3	6.29667	-4.53301	0.638751	0.535561	0.859351	-5.8459	NO
FAM182B	6.29236	-1.93611	1.62496	0.131375	0.496718	-4.83755	NO
BRE-AS1	6.29064	5.51602	3.98584	0.00198004	0.162508	-1.08751	UP
ZNF331	6.28584	-7.34112	1.06469	0.308966	0.711889	-5.49753	NO
KIF2C	6.2846	-3.33647	1.21282	0.249642	0.64021	-5.34274	NO
CHRAC1	6.28208	0.723066	2.01269	0.0682866	0.439048	-4.28472	NO
SIRT1	6.28084	2.56479	1.51542	0.156791	0.524668	-4.98136	NO
FAM63A	6.27995	-3.69805	0.876001	0.399046	0.788611	-5.67062	NO
LOC645166	6.27773	-10.6944	0.389802	0.703841	0.982031	-5.97425	NO
RPGRIP1L	6.27494	1.87567	1.97156	0.0733241	0.450487	-4.34613	NO
TRAPPC3	6.27457	1.04622	2.64405	0.0221674	0.30946	-3.28833	UP
NAIP	6.26964	2.15806	2.4156	0.0334833	0.351454	-3.65808	UP
FAM198B	6.26952	2.72725	3.42615	0.00535937	0.225294	-1.9968	UP
HSFY1	6.26501	-1.64004	1.6378	0.128646	0.496718	-4.82029	NO
TSPY1	6.26051	-3.3019	2.01332	0.0682125	0.439048	-4.28378	NO
PALLD	6.25876	-8.21555	1.39425	0.189722	0.571464	-5.13279	NO
PHF20L1	6.25824	4.33569	2.4289	0.0326931	0.347396	-3.63678	UP
BPGM	6.25138	-1.32794	2.35183	0.0375381	0.363072	-3.75979	UP
MAN2B2	6.24811	3.89664	3.12201	0.00929563	0.262331	-2.49973	UP
GAGE2A	6.24353	-1.92109	2.81438	0.0162681	0.299698	-3.00869	UP
PACRGL	6.2401	-4.42348	0.962821	0.355543	0.749438	-5.59449	NO
BRSK2	6.2382	-2.07202	4.61778	0.000670395	0.121981	-0.106199	UP
C11orf49	6.23698	-8.5957	0.797251	0.441535	0.827018	-5.73424	NO
SFTPB	6.23531	-3.27827	1.55274	0.147691	0.510926	-4.93307	NO
TRAPPC5	6.22751	-7.50484	2.76873	0.0176763	0.300398	-3.08387	UP
SAP30BP	6.22737	-4.37132	0.875649	0.399229	0.788726	-5.67091	NO
FAM72A	6.2247	-1.98253	1.22412	0.245515	0.636207	-5.3303	NO
UBE2V1	6.21881	2.78542	3.25113	0.0073537	0.246203	-2.28586	UP
PCDHGA11	6.21763	-36.3547	0.404138	0.693562	0.974863	-5.96848	NO
ETFB	6.21492	-14.061	0.802211	0.438774	0.825199	-5.73039	NO
SMPD4	6.20167	-30.135	0.241039	0.813789	1	-6.02204	NO
GDAP1	6.1946	-1.9199	0.973494	0.350438	0.746714	-5.58471	NO
TUBA1C	6.18849	7.53862	5.07814	0.00031483	0.101741	0.569824	UP
IQCB1	6.18241	-0.918342	1.4332	0.178553	0.555636	-5.08503	NO
TTTY6	6.17886	-1.90119	1.62496	0.131375	0.496718	-4.83755	NO
ATP5C1	6.17143	5.0797	5.92836	8.42958e-05	0.0589	1.72345	UP
POU6F1	6.15953	-0.377739	1.55913	0.14618	0.509119	-4.92473	NO
STAT3	6.15644	4.14008	3.69007	0.00333936	0.189697	-1.56443	UP
KDM2A	6.15333	1.31124	1.06042	0.310826	0.713657	-5.50177	NO
CSNK1D	6.15103	4.55751	3.96145	0.00206654	0.162639	-1.12647	UP
HELZ2	6.14046	-0.319212	1.29556	0.220652	0.609327	-5.24963	NO
ARHGAP30	6.13411	-2.10383	1.51451	0.15702	0.524674	-4.98253	NO
VWA1	6.13064	1.24562	2.85944	0.0149878	0.299698	-2.93436	UP
ADAM8	6.12735	1.05942	2.95054	0.012698	0.290513	-2.78377	UP
NME2	6.12483	-10.7676	2.32558	0.0393413	0.369272	-3.80143	UP
LAMB1	6.1248	7.60098	4.07704	0.00168848	0.15646	-0.942487	UP
TGFBI	6.11707	6.10786	3.18463	0.00829646	0.252637	-2.39599	UP
C20orf24	6.1165	-0.727761	2.26933	0.0434899	0.379568	-3.89015	UP
CCL3L3	6.11601	2.76141	2.0263	0.0666925	0.434527	-4.26428	NO
LGALS3BP	6.10776	5.62469	4.57003	0.000726265	0.121981	-0.178284	UP
BEX2	6.10558	-11.825	1.47905	0.16612	0.537691	-5.02769	NO
SNAI2	6.10476	4.80686	6.57183	3.32431e-05	0.050555	2.51407	UP
KLHL21	6.10376	4.72568	3.69199	0.00332797	0.189697	-1.5613	UP
C18orf32	6.10369	-5.89576	0.944381	0.364489	0.757768	-5.61117	NO
AUNIP	6.10292	-4.64411	0.69846	0.498839	0.852606	-5.80647	NO
RPL10	6.09708	-33.4912	0.426747	0.677482	0.964674	-5.95897	NO
CDKN2D	6.08834	-7.67989	1.78122	0.101409	0.496718	-4.62225	NO
BCAM	6.08016	0.105129	1.10359	0.292439	0.693616	-5.45843	NO
LOC101928710	6.07887	-6.37778	0.426201	0.677869	0.964977	-5.95921	NO
KDM6B	6.07652	7.89975	3.41929	0.00542611	0.226574	-2.00811	UP
NT5C1B-RDH14	6.06094	-26.3755	0.820647	0.428613	0.816329	-5.71589	NO
ABHD14B	6.05412	1.89106	2.06201	0.0626717	0.425464	-4.21036	NO
HMHA1	6.05084	-12.1162	0.464476	0.651019	0.943325	-5.94199	NO
NAV1	6.04968	4.71212	2.28405	0.0423652	0.376568	-3.867	UP
DNAJC10	6.04245	0.0669354	1.55687	0.146711	0.509829	-4.92767	NO
SLC10A3	6.04115	-0.164902	1.30623	0.217121	0.606031	-5.23729	NO
PHLDA1	6.0367	7.80221	4.17813	0.00141677	0.147261	-0.782979	UP
ABAT	6.02846	2.3481	2.34959	0.0376891	0.363845	-3.76336	UP
RFPL4AL1	6.02645	-1.677	1.51058	0.158007	0.526109	-4.98757	NO
CCDC144A	6.02299	1.10057	1.31249	0.215072	0.604206	-5.23003	NO
B3GALT5	6.02032	-1.27865	1.9155	0.0807459	0.466377	-4.42888	NO
ANKRD50	6.01734	3.69746	1.58924	0.139237	0.500721	-4.88513	NO
COL5A1	6.01482	5.20659	4.09589	0.00163399	0.153294	-0.912643	UP
HSPG2	6.01207	7.86373	3.68923	0.0033444	0.189697	-1.56581	UP
PTPRE	6.01193	4.11127	2.70222	0.0199469	0.304692	-3.19312	UP
LARP1B	6.01039	0.144785	2.43562	0.0323005	0.346213	-3.626	UP
SOD2	6.00751	5.1632	2.10559	0.0580733	0.416506	-4.14403	NO
LGALS9C	6.00455	-1.57302	1.6952	0.117048	0.496718	-4.74216	NO
BCL2L2-PABPN1	6.00424	4.23104	3.65627	0.00354684	0.193453	-1.6195	UP
ITSN2	6.00292	1.77746	1.34506	0.204657	0.593117	-5.19178	NO
SYNPR	6.00261	-1.56899	1.67753	0.120516	0.496718	-4.76638	NO
SNX9	6.00122	5.96189	3.69004	0.00333953	0.189697	-1.56447	UP
AP1B1	5.99691	4.70563	3.9777	0.0020085	0.162639	-1.10051	UP
SH3GLB2	5.98434	-0.195455	2.09284	0.0593847	0.419527	-4.1635	NO
MTMR11	5.97993	1.40987	2.20766	0.0485177	0.393823	-3.98658	UP
FOSL1	5.97057	-9.35747	1.06123	0.310472	0.713396	-5.50097	NO
ARHGAP17	5.9573	5.06412	3.47632	0.0048965	0.218858	-1.91423	UP
PCDHA5	5.9572	-13.3667	0.569468	0.580046	0.889406	-5.88753	NO
PTPN12	5.95713	5.19542	2.62322	0.0230202	0.312415	-3.32233	UP
MYLK	5.95544	3.49164	3.94423	0.00212996	0.163887	-1.15402	UP
KCNJ13	5.94931	-24.5171	0.281898	0.783055	1	-6.01112	NO
UGT1A4	5.94064	-1.22874	1.77192	0.103005	0.496718	-4.63538	NO
CD276	5.93548	-0.780023	1.41739	0.18302	0.561288	-5.10453	NO
PPT1	5.93447	3.41101	1.66619	0.122789	0.496718	-4.78185	NO
GTF2H2C_2	5.9307	-1.24795	1.25307	0.235182	0.625558	-5.29802	NO
SALL2	5.92702	-12.5902	0.499847	0.626655	0.924807	-5.92482	NO
BCCIP	5.9244	1.11977	1.55251	0.147746	0.510926	-4.93337	NO
NR4A2	5.92363	8.91515	2.86962	0.0147128	0.299698	-2.91756	UP
LAMA4	5.91711	6.44869	3.73058	0.00310708	0.189005	-1.49857	UP
CAPZB	5.91184	3.90802	2.79557	0.0168345	0.299698	-3.0397	UP
CRB1	5.90428	-9.18985	0.872356	0.400949	0.790878	-5.67368	NO
WHAMMP2	5.90347	0.141361	1.26708	0.230309	0.61986	-5.2822	NO
HECW1	5.9013	-1.00924	1.38027	0.193872	0.577808	-5.14971	NO
RPL9	5.89752	3.92365	3.72165	0.0031568	0.189697	-1.51307	UP
PAIP1	5.89531	-3.47796	1.6922	0.11763	0.496718	-4.74628	NO
ATG9B	5.89328	-14.4574	0.340744	0.73947	1	-5.99245	NO
CSNK1A1	5.89284	2.93046	1.99924	0.0698977	0.442315	-4.30487	NO
SERPINA9	5.88858	-1.81187	1.45035	0.173814	0.549981	-5.06373	NO
ISLR	5.88718	0.207495	2.28971	0.04194	0.376568	-3.85808	UP
PI4KA	5.87464	-39.5169	0.236407	0.817295	1	-6.02317	NO
HERC3	5.86779	1.99921	3.15273	0.00879112	0.258857	-2.44883	UP
TMEM147	5.86523	-2.91013	1.04716	0.316641	0.720862	-5.51479	NO
NEB	5.86227	-1.81023	1.3117	0.215328	0.604439	-5.23094	NO
OS9	5.86222	2.05076	2.41792	0.0333442	0.350631	-3.65437	UP
OSBP2	5.85899	-5.42637	1.71662	0.112965	0.496718	-4.71262	NO
SMG1P5	5.85366	-1.59879	1.62933	0.13044	0.496718	-4.83168	NO
SLC15A3	5.85275	2.35286	2.34235	0.0381801	0.365943	-3.77485	UP
EXOC4	5.84906	-13.498	0.261351	0.798466	1	-6.01682	NO
PLXND1	5.8465	7.80737	4.01127	0.00189385	0.159586	-1.04697	UP
POLR2J3	5.84183	1.02492	2.22245	0.0472636	0.39101	-3.96354	UP
CMTM1	5.83647	-20.2667	0.274059	0.788924	1	-6.01335	NO
SLC38A1	5.83566	1.3149	2.34	0.0383409	0.366151	-3.77858	UP
GAL3ST4	5.83455	4.86978	3.34341	0.00622264	0.237277	-2.13329	UP
ARHGEF17	5.8316	4.9335	4.21626	0.00132646	0.146551	-0.723168	UP
TIPARP	5.83111	5.0391	2.37336	0.0361191	0.358001	-3.72555	UP
ALOX5	5.82657	1.99	3.05649	0.0104715	0.273453	-2.6083	UP
THBS1	5.8219	8.76856	4.74127	0.0005458	0.11566	0.0785575	UP
PHB2	5.81298	4.14407	4.09633	0.00163273	0.153294	-0.911944	UP
HMOX1	5.80842	7.22104	2.61955	0.0231739	0.312415	-3.32832	UP
IL1A	5.80225	6.65893	2.40651	0.0340342	0.353227	-3.67262	UP
SLC29A3	5.802	-0.602806	1.73635	0.109315	0.496718	-4.68521	NO
HEXB	5.79732	0.646159	3.2371	0.00754315	0.246272	-2.30909	UP
PSME3	5.78789	-0.999371	2.92977	0.0131871	0.292841	-2.81813	UP
ATG16L1	5.7753	-1.84506	2.79397	0.0168834	0.299698	-3.04233	UP
LMO7	5.76912	2.84708	3.09198	0.00981707	0.268325	-2.54949	UP
VPS28	5.76178	2.47251	1.37867	0.194352	0.57847	-5.15164	NO
XAGE1B	5.758	-1.91857	1.84755	0.0906659	0.485097	-4.52763	NO
XAGE1E	5.758	-1.91857	1.84755	0.0906659	0.485097	-4.52763	NO
C1orf54	5.75602	-3.56878	0.682749	0.508352	0.852606	-5.81716	NO
ACTR3	5.7546	7.22579	5.50256	0.000161017	0.0770882	1.16132	UP
LOC103021295	5.75407	-23.4424	0.218793	0.830665	1	-6.02727	NO
PLXDC2	5.75326	5.29455	3.8561	0.00248753	0.172757	-1.29555	UP
AGA	5.74891	2.78337	3.9815	0.00199514	0.162639	-1.09443	UP
GAA	5.747	0.909322	5.08874	0.000309506	0.101287	0.58497	UP
MAFF	5.74672	0.0873778	2.40339	0.0342258	0.353937	-3.67762	UP
ZAP70	5.74219	-5.1792	0.708123	0.493041	0.852606	-5.79979	NO
PXDN	5.74182	7.47085	4.20154	0.0013606	0.147261	-0.746238	UP
MS4A7	5.74161	3.59475	2.19923	0.0492471	0.396211	-3.9997	UP
HEY1	5.74159	-0.00412294	2.19385	0.0497173	0.39671	-4.00804	UP
TRIM28	5.7376	5.01467	6.26086	5.17543e-05	0.0529534	2.14072	UP
GLB1	5.7361	2.71515	1.68767	0.118514	0.496718	-4.7525	NO
FAM20C	5.7218	3.96125	3.86016	0.00246977	0.172757	-1.28901	UP
METRNL	5.7206	4.35665	4.17933	0.00141383	0.147261	-0.781092	UP
SRSF9	5.71826	-10.1107	0.225169	0.825819	1	-6.02582	NO
BID	5.71683	-0.00818744	1.79448	0.0991736	0.496718	-4.60348	NO
MDH1	5.71658	-3.64804	1.40976	0.185207	0.564576	-5.11388	NO
GDNF-AS1	5.7162	-8.05426	0.47521	0.643579	0.93817	-5.93691	NO
ARHGAP26	5.70963	5.81862	2.9489	0.0127359	0.290816	-2.78648	UP
SH3BP5-AS1	5.70633	-0.00148448	0.577179	0.574999	0.885006	-5.88312	NO
ITGA3	5.70601	3.94045	3.34553	0.00619888	0.237277	-2.1298	UP
TDRP	5.70099	-2.73485	0.481805	0.639028	0.934328	-5.93373	NO
LOC284454	5.69565	4.33939	3.09036	0.00984597	0.268325	-2.55217	UP
SERPINE1	5.68999	9.04412	3.57343	0.00411312	0.20825	-1.75487	UP
PICALM	5.68597	6.45591	2.0152	0.0679898	0.439048	-4.28095	NO
RCC2	5.68511	5.82817	3.53051	0.00444219	0.213872	-1.82522	UP
CXCL3	5.68484	4.8319	2.83811	0.0155808	0.299698	-2.96956	UP
JMJD7-PLA2G4B	5.68459	-10.3972	0.788719	0.44631	0.830522	-5.74082	NO
MEMO1	5.66683	-3.14067	1.14778	0.27449	0.671674	-5.41265	NO
PHACTR2	5.66617	3.51523	3.47563	0.00490256	0.218858	-1.91537	UP
IL7R	5.666	2.42662	2.28474	0.0423129	0.376568	-3.8659	UP
TECR	5.66374	4.48291	2.77515	0.0174711	0.300398	-3.07331	UP
CASC4	5.65866	7.0209	3.8844	0.0023664	0.172757	-1.25001	UP
ANO10	5.64851	-6.35426	0.876807	0.398626	0.788498	-5.66994	NO
SFRP1	5.64803	4.55642	3.71953	0.00316875	0.189697	-1.51652	UP
TCF4	5.64203	2.39463	1.64284	0.127587	0.496718	-4.81349	NO
RASSF1	5.64138	-3.58295	1.43624	0.177705	0.554659	-5.08127	NO
RPL32	5.6408	5.5599	4.8908	0.000426693	0.113881	0.298964	UP
THOC6	5.64042	-23.0281	0.22539	0.825651	1	-6.02577	NO
HOXC4	5.63716	-6.47201	0.920891	0.376114	0.767457	-5.63202	NO
FKBP1A	5.63685	6.82587	2.54947	0.026307	0.326106	-3.4423	UP
CTNNA1	5.6315	4.36658	2.57229	0.0252437	0.320667	-3.40525	UP
SESN2	5.63112	3.89847	3.90931	0.00226482	0.168739	-1.20999	UP
TMEM255A	5.62986	2.52155	2.1989	0.0492752	0.396211	-4.0002	UP
FAM168A	5.62268	4.24871	2.36273	0.0368128	0.360544	-3.74246	UP
MEF2A	5.61103	6.661	3.1256	0.00923519	0.261948	-2.49378	UP
TNFSF12-TNFSF13	5.61067	-1.75506	1.081	0.301953	0.704675	-5.48128	NO
SKI	5.60979	7.28117	4.05388	0.00175801	0.157848	-0.979211	UP
MROH8	5.6062	-5.80349	0.633619	0.538789	0.86168	-5.84913	NO
MRC2	5.60322	4.12915	3.77598	0.00286642	0.181458	-1.42495	UP
PTPRB	5.60313	5.88673	1.74003	0.108647	0.496718	-4.68008	NO
LITAF	5.60299	7.21702	3.254	0.00731565	0.246203	-2.28112	UP
MMP9	5.60226	5.49334	3.36838	0.00594815	0.23406	-2.09207	UP
MITF	5.59978	0.712448	1.90315	0.0824713	0.469398	-4.44696	NO
PIANP	5.59709	-1.18805	2.64328	0.0221983	0.30946	-3.28958	UP
PAM	5.59671	3.94039	2.32347	0.0394897	0.369831	-3.80476	UP
BCDIN3D-AS1	5.59494	-6.78523	0.534406	0.603289	0.907831	-5.90689	NO
RASGRF1	5.59451	-9.0638	1.05292	0.314104	0.717996	-5.50915	NO
AKR1A1	5.59436	3.04198	2.06058	0.0628292	0.425559	-4.21254	NO
RBM15B	5.5889	5.64044	5.36139	0.00020068	0.0850521	0.968023	UP
TIMM23	5.58017	3.51633	3.24869	0.00738639	0.246203	-2.28991	UP
PPP1CB	5.56272	6.74942	3.88541	0.00236218	0.172757	-1.24838	UP
EIF5	5.56268	7.74442	3.64541	0.00361624	0.195725	-1.63721	UP
ATF4	5.56219	-4.40056	0.779421	0.451552	0.835107	-5.74791	NO
UGT2A1	5.55969	-7.02882	0.981049	0.346856	0.744945	-5.57774	NO
GANAB	5.55803	4.91074	4.06373	0.00172808	0.157346	-0.963581	UP
TMEM183B	5.55699	3.3911	2.73679	0.018733	0.304286	-3.13639	UP
SRGAP2D	5.55549	3.32081	2.35309	0.0374533	0.362862	-3.75778	UP
ACADM	5.55509	2.0943	3.02496	0.0110896	0.278216	-2.66054	UP
NID2	5.55465	6.04897	3.70265	0.00326539	0.189697	-1.54396	UP
MMP2	5.55421	4.52061	3.6923	0.00332616	0.189697	-1.56081	UP
LSR	5.55202	-2.42751	1.87271	0.0868697	0.477523	-4.49127	NO
HTRA1	5.55093	7.7536	4.86503	0.000445089	0.113881	0.26124	UP
CXCL8	5.54599	8.5753	2.23005	0.0466315	0.389645	-3.95168	UP
FCGR2C	5.54585	3.91026	1.95983	0.0748231	0.454508	-4.36354	NO
DHRS1	5.54465	-0.383613	1.43538	0.177944	0.554993	-5.08234	NO
CEP57L1	5.54151	-2.73532	2.88248	0.0143725	0.299698	-2.89632	UP
ANG	5.5387	-3.06251	0.82574	0.425833	0.814305	-5.71183	NO
SPSB1	5.53832	5.90557	3.58624	0.00401979	0.205596	-1.7339	UP
LINC01135	5.53562	-1.70327	1.62495	0.131377	0.496718	-4.83756	NO
LOC100133091	5.53443	-7.99424	0.384136	0.70792	0.984818	-5.97647	NO
PLEKHM2	5.5319	5.09088	3.67861	0.00340829	0.190083	-1.58309	UP
FLNA	5.52851	6.97407	3.79638	0.00276463	0.179043	-1.39194	UP
AGAP3	5.52723	3.27515	3.47479	0.00490999	0.218858	-1.91675	UP
TMEM230	5.52611	-0.675319	1.95687	0.0752053	0.455016	-4.36792	NO
PXN	5.52024	2.56992	1.66171	0.123696	0.496718	-4.78793	NO
RRBP1	5.51506	5.02585	3.3648	0.00598671	0.234863	-2.09797	UP
CTSD	5.51398	7.82918	2.90337	0.0138363	0.296722	-2.86179	UP
OSBPL2	5.51382	-3.94522	0.891855	0.39084	0.780562	-5.65718	NO
LSM1	5.50853	-3.92676	0.928827	0.372158	0.764047	-5.62503	NO
PPP1R15A	5.5073	8.13682	2.77496	0.0174774	0.300398	-3.07363	UP
OSBPL9	5.50567	1.53733	2.15255	0.0534748	0.406053	-4.07194	NO
UGT1A8	5.50521	-1.69391	1.62495	0.131377	0.496718	-4.83756	NO
POLL	5.50074	-5.37462	1.80154	0.0980016	0.496718	-4.59346	NO
EFCAB14-AS1	5.49953	-1.69216	2.81433	0.0162698	0.299698	-3.00879	UP
PDIA6	5.49856	-2.48106	4.18056	0.00141083	0.147261	-0.77916	UP
CCL4	5.493	6.39443	2.04449	0.0646158	0.430212	-4.23688	NO
CAPG	5.49232	4.30236	2.8063	0.0165091	0.299698	-3.02202	UP
CHD3	5.49111	3.26853	2.39274	0.0348858	0.355867	-3.69464	UP
COL6A1	5.49106	6.22661	5.28391	0.00022673	0.0894085	0.860472	UP
MRPL13	5.48694	3.79865	4.28336	0.00118182	0.1408	-0.618417	UP
TTTY6B	5.48289	-1.68704	1.62495	0.131377	0.496718	-4.83756	NO
ABCA1	5.48118	7.75358	4.63656	0.000649667	0.121981	-0.0779408	UP
DOCK10	5.47862	6.02832	2.86361	0.0148745	0.299698	-2.92748	UP
TEX101	5.47658	-6.08407	0.970028	0.35209	0.74809	-5.5879	NO
TTLL3	5.47131	-9.42327	0.490853	0.632809	0.930233	-5.9293	NO
PRCP	5.4687	8.24989	6.42172	4.10958e-05	0.0529534	2.33586	UP
OBSCN	5.46638	-7.56956	0.70994	0.491956	0.852606	-5.79852	NO
JMJD8	5.46582	4.28403	5.99747	7.60722e-05	0.0567834	1.81174	UP
SDF2	5.46295	-3.5852	1.25249	0.235384	0.625765	-5.29867	NO
DNAJA3	5.46148	-1.89201	1.98957	0.0710777	0.445905	-4.31931	NO
RNASE6	5.45894	6.0798	3.03975	0.0107953	0.275973	-2.63605	UP
GLRX	5.44559	3.92686	2.95235	0.0126561	0.290327	-2.78077	UP
TNFAIP2	5.44456	6.09979	2.92938	0.0131963	0.292841	-2.81877	UP
SLC4A7	5.44311	3.47495	3.28392	0.00692971	0.242502	-2.23162	UP
CMKLR1	5.44261	2.68249	2.00725	0.0689343	0.439713	-4.29288	NO
PPP1R18	5.44196	4.37139	2.40936	0.0338606	0.352676	-3.66807	UP
EZR	5.44092	6.40607	3.60978	0.00385399	0.200988	-1.6954	UP
NRARP	5.44001	5.26616	3.90277	0.00229104	0.169714	-1.22049	UP
SDR39U1	5.43477	-27.8197	0.276119	0.78738	1	-6.01277	NO
GARS	5.43227	6.08561	4.38837	0.000987545	0.132935	-0.455763	UP
FUT8-AS1	5.43224	-12.3032	0.287629	0.778773	1	-6.00946	NO
OXR1	5.43167	-5.51212	0.593723	0.56425	0.877559	-5.87347	NO
PLS3-AS1	5.43159	-4.41095	1.88733	0.0847308	0.47373	-4.47003	NO
HSPB8	5.43025	4.89029	4.33635	0.00107924	0.136001	-0.536138	UP
COTL1	5.42953	7.04583	4.28935	0.00116973	0.140005	-0.609096	UP
RDH10	5.42422	5.33571	3.51538	0.00456447	0.215973	-1.85005	UP
UGT1A10	5.4232	-1.66868	1.62495	0.131377	0.496718	-4.83756	NO
PRKG1	5.41975	-0.0731636	1.89223	0.0840249	0.47255	-4.46289	NO
LSP1	5.41801	-1.15109	2.54024	0.0267496	0.326108	-3.45727	UP
ABL1	5.40589	3.25876	3.13045	0.0091541	0.26092	-2.48574	UP
CCND1	5.40276	7.85809	3.15128	0.00881434	0.258951	-2.45124	UP
NSUN5P2	5.39795	-4.06791	0.749226	0.468844	0.85087	-5.77043	NO
RAB31	5.39379	7.51141	4.73626	0.000550345	0.11566	0.071119	UP
MPP5	5.38763	0.361706	1.30754	0.21669	0.605798	-5.23577	NO
RNF19B	5.38555	4.24362	3.23422	0.00758259	0.246272	-2.31385	UP
STX8	5.38533	-0.500555	1.39717	0.188867	0.57054	-5.12925	NO
EPHB4	5.37245	4.36563	3.10877	0.00952199	0.265881	-2.52167	UP
UGT1A9	5.37228	-1.63715	1.62972	0.130358	0.496718	-4.83117	NO
CD58	5.37177	1.97935	2.97007	0.0122544	0.287751	-2.75144	UP
PDGFA	5.36581	2.8652	3.14345	0.00894044	0.260583	-2.46419	UP
LOXL2	5.36479	5.24641	5.13021	0.000289571	0.0985037	0.644055	UP
TUBA1A	5.36033	-8.74473	1.95623	0.0752887	0.455201	-4.36887	NO
ZNF710	5.35659	3.95841	3.40682	0.00554953	0.228343	-2.02867	UP
MXRA5	5.35438	7.41978	3.8619	0.0024622	0.172757	-1.28621	UP
PFKFB3	5.34888	6.84652	2.43416	0.0323855	0.346497	-3.62835	UP
IER3	5.34497	9.16349	3.0602	0.0104011	0.272718	-2.60216	UP
GOLGA6L5P	5.34436	3.06647	2.80749	0.0164734	0.299698	-3.02005	UP
CELF2	5.34073	2.60298	1.3236	0.211471	0.600151	-5.21705	NO
PDE8A	5.34033	5.15655	3.44382	0.0051915	0.224593	-1.96771	UP
DMKN	5.33761	-1.64234	1.62495	0.131378	0.496718	-4.83757	NO
TNFAIP3	5.33398	7.13717	2.87535	0.01456	0.299698	-2.90809	UP
FHOD1	5.33334	5.01366	6.85506	2.24606e-05	0.0387116	2.84026	UP
XAF1	5.33256	4.13723	1.77638	0.102236	0.496718	-4.62908	NO
NLRX1	5.33183	0.83804	1.33819	0.206818	0.596143	-5.19991	NO
COX15	5.3305	-4.21443	0.620565	0.547047	0.86915	-5.85726	NO
KIAA2013	5.32852	4.81987	4.42797	0.000923223	0.132935	-0.394853	UP
DGKH	5.32452	1.91752	2.3772	0.0358712	0.358001	-3.71942	UP
IKZF5	5.32373	2.56239	2.97349	0.0121785	0.287598	-2.74578	UP
OAZ1	5.32271	4.37919	5.51462	0.000158036	0.0770882	1.17768	UP
FN1	5.3198	10.0632	4.50777	0.000806537	0.125628	-0.272814	UP
DYX1C1-CCPG1	5.31568	-12.0906	0.457811	0.655659	0.947764	-5.94509	NO
NONO	5.31463	0.34311	3.14923	0.00884707	0.259323	-2.45462	UP
APCDD1	5.30975	5.26094	2.85992	0.0149747	0.299698	-2.93357	UP
BCL6	5.30938	4.06632	1.72466	0.111464	0.496718	-4.70147	NO
GHR	5.30898	-7.72252	0.559335	0.586714	0.894886	-5.89325	NO
PDE3A	5.30788	2.1017	1.75573	0.105836	0.496718	-4.65813	NO
MET	5.30485	3.80485	5.44816	0.000175218	0.0787087	1.08724	UP
SPARC	5.30293	11.5324	4.85406	0.000453171	0.113881	0.245148	UP
FSTL1	5.30064	8.25879	4.8144	0.000483705	0.113881	0.186802	UP
ADD1	5.30043	3.19646	1.80825	0.0968997	0.496718	-4.58391	NO
NAGK	5.29457	5.20795	3.82199	0.00264211	0.174251	-1.35056	UP
ARL6IP4	5.2901	-4.03925	0.930322	0.371416	0.763554	-5.62371	NO
RXRA	5.28963	4.7836	3.06908	0.0102345	0.27183	-2.58744	UP
NAA38	5.28939	4.30813	4.45115	0.000887614	0.13139	-0.359305	UP
LOC101927765	5.28899	-1.3638	1.71686	0.112919	0.496718	-4.71228	NO
SIGLEC1	5.28864	4.70385	2.5017	0.0286768	0.334848	-3.51962	UP
IRF5	5.28745	-2.64709	3.30021	0.00672836	0.241519	-2.20469	UP
MANF	5.28687	4.58525	3.48045	0.00486022	0.218858	-1.90744	UP
SLC9A1	5.28317	3.02541	2.12283	0.0563435	0.412042	-4.11764	NO
PLOD3	5.28276	4.92916	4.44997	0.000889385	0.13139	-0.361105	UP
ATP5D	5.28022	4.53807	4.37576	0.001009	0.134462	-0.475208	UP
EGFLAM	5.28018	-30.126	0.292473	0.775161	1	-6.00802	NO
MRPS11	5.27956	2.60912	3.9039	0.0022865	0.169714	-1.21868	UP
COLGALT1	5.27711	5.46536	4.94296	0.000391865	0.11383	0.374973	UP
ZC3H12A	5.27605	4.65265	2.67352	0.0210135	0.306799	-3.24013	UP
FAM24B-CUZD1	5.27581	-3.01431	1.51091	0.157924	0.526001	-4.98715	NO
ACSL1	5.27428	4.92003	3.07706	0.0100871	0.27039	-2.57423	UP
TRIM55	5.27054	-1.87142	3.72726	0.0031255	0.18968	-1.50397	UP
TIMP2	5.26964	8.87085	4.4348	0.00091258	0.132935	-0.384372	UP
PAPPA2	5.26767	-13.9069	0.468192	0.648439	0.94138	-5.94025	NO
RECQL	5.26748	2.93382	3.44662	0.00516534	0.224593	-1.96309	UP
H2AFX	5.26727	4.39657	2.95341	0.0126318	0.290327	-2.77902	UP
SH3PXD2B	5.26335	6.02865	4.85937	0.000449238	0.113881	0.252943	UP
OXTR	5.25841	3.89044	3.7436	0.00303601	0.188391	-1.47744	UP
TXNDC5	5.25654	2.20934	1.6159	0.133331	0.496718	-4.84967	NO
TRIM34	5.25606	-9.57997	0.346586	0.735192	1	-5.99041	NO
SORBS2	5.25571	-0.703516	1.31788	0.213319	0.602395	-5.22374	NO
MYL12B	5.25496	5.84531	2.15484	0.0532598	0.405933	-4.06842	NO
MMADHC	5.25218	5.34435	4.23908	0.00127531	0.145245	-0.687476	UP
SEC14L4	5.24837	-1.61488	1.62494	0.131378	0.496718	-4.83757	NO
CD83	5.24578	8.08033	2.21308	0.0480545	0.39228	-3.97814	UP
SMA5	5.2456	-16.6366	0.228093	0.823599	1	-6.02515	NO
BTN3A2	5.24271	-5.17005	0.727298	0.481659	0.852606	-5.78628	NO
GALNT1	5.24098	5.75729	4.13152	0.00153591	0.149559	-0.856352	UP
EIF2AK3	5.2394	4.70463	3.54289	0.00434455	0.213057	-1.80491	UP
GOLGA6L6	5.23911	-10.8903	0.238346	0.815827	1	-6.0227	NO
ALPK3	5.23208	6.05077	4.01394	0.00188503	0.159586	-1.04272	UP
BCL2A1	5.23068	3.49565	1.7141	0.113438	0.496718	-4.7161	NO
FBLIM1	5.22992	-4.8511	1.4121	0.184534	0.563481	-5.11102	NO
TRIO	5.22553	7.33061	4.87906	0.000434971	0.113881	0.281794	UP
ZNF146	5.22342	4.01016	6.1659	5.93993e-05	0.0529534	2.02347	UP
PFN1	5.21897	8.32794	5.64319	0.000129664	0.0738798	1.35045	UP
NNMT	5.2151	4.69093	3.95681	0.00208343	0.162639	-1.13389	UP
MLXIP	5.21485	5.94524	3.80687	0.00271376	0.176278	-1.37498	UP
UGT1A1	5.21461	-1.60449	1.62494	0.131378	0.496718	-4.83757	NO
B4GALT1	5.21311	9.28196	3.66447	0.00349532	0.19145	-1.60613	UP
DACH2	5.20134	-0.990565	1.75921	0.105221	0.496718	-4.65324	NO
RBBP6	5.20075	7.36599	3.54598	0.00432053	0.213057	-1.79984	UP
CREB3L2	5.19879	8.43622	3.02393	0.0111104	0.278216	-2.66225	UP
RSU1	5.1961	6.47189	3.02278	0.0111338	0.278216	-2.66416	UP
ZNF484	5.19261	1.18325	2.48548	0.0295275	0.337627	-3.54579	UP
DDAH2	5.18868	3.84216	4.10326	0.00161318	0.153294	-0.900986	UP
C12orf74	5.18754	-1.59617	1.62494	0.131378	0.496718	-4.83757	NO
AKAP12	5.18476	6.27756	3.01886	0.0112134	0.278216	-2.67065	UP
SSR2	5.18457	6.3194	6.00529	7.51971e-05	0.0567834	1.82167	UP
GAGE4	5.1844	-1.5952	2.8143	0.0162707	0.299698	-3.00884	UP
LTBP3	5.18413	2.42187	3.5348	0.00440806	0.213812	-1.81818	UP
CCDC47	5.18216	7.06512	2.9967	0.0116747	0.282608	-2.70734	UP
ARHGAP1	5.17956	6.04525	3.377	0.00585626	0.232568	-2.07784	UP
ERCC5	5.17846	4.23149	2.09979	0.058667	0.417713	-4.1529	NO
PHACTR1	5.178	3.16895	2.64057	0.0223074	0.310075	-3.294	UP
MCTP1	5.17621	3.83151	2.6879	0.0204723	0.306433	-3.21659	UP
PNPLA8	5.17567	3.03195	2.11333	0.0572908	0.414189	-4.1322	NO
PHF7	5.17407	-3.94169	0.747986	0.469563	0.851573	-5.77134	NO
CSTF1	5.17346	1.97432	3.31179	0.00658883	0.241519	-2.18554	UP
ZYX	5.173	5.23286	4.63738	0.000648772	0.121981	-0.0767002	UP
SEMA4G	5.17279	-10.8769	0.294822	0.77341	1	-6.00732	NO
RBBP8	5.16901	3.5801	2.81406	0.0162776	0.299698	-3.00922	UP
MERTK	5.16838	5.76683	3.11241	0.00945931	0.26524	-2.51565	UP
MTMR12	5.16411	4.20093	2.04975	0.0640264	0.428494	-4.22893	NO
UGT1A7	5.16123	-1.46079	1.66284	0.123467	0.496718	-4.7864	NO
ZCCHC24	5.15973	4.96836	4.48491	0.0008383	0.128881	-0.307678	UP
PRLR	5.15939	-5.61961	1.30745	0.21672	0.605798	-5.23588	NO
PACSIN2	5.15134	2.75515	2.04415	0.0646538	0.430223	-4.23739	NO
GTF3C5	5.14334	-0.747051	1.3081	0.216508	0.605798	-5.23513	NO
ATMIN	5.13778	5.24973	3.81467	0.00267654	0.175181	-1.36238	UP
LIPA	5.13467	3.22631	2.28258	0.0424759	0.376568	-3.8693	UP
TMX2-CTNND1	5.13294	4.0154	1.77688	0.10215	0.496718	-4.62838	NO
PRKD2	5.12943	-3.31136	0.779015	0.451781	0.835352	-5.74822	NO
LGMN	5.12854	3.65992	2.85318	0.0151594	0.299698	-2.94469	UP
FMNL2	5.1255	6.17139	2.92318	0.0133463	0.293903	-2.82904	UP
LINC01547	5.12467	-5.47655	0.633703	0.538735	0.861663	-5.84908	NO
UGT1A5	5.12465	-1.57682	1.62494	0.131379	0.496718	-4.83757	NO
BZW1	5.11714	0.775473	2.26652	0.0437074	0.379949	-3.89456	UP
GAGE6	5.11713	-1.5745	2.81429	0.0162709	0.299698	-3.00885	UP
CLTA	5.1147	1.25411	2.96302	0.0124128	0.289366	-2.76312	UP
ATP1A1-AS1	5.11298	-5.36603	0.608945	0.554458	0.870898	-5.86436	NO
TPM3	5.11155	5.56514	2.82801	0.0158699	0.299698	-2.98623	UP
DTNA	5.10953	-14.0197	0.325625	0.750585	1	-5.99758	NO
CD248	5.10831	4.96164	2.96881	0.0122827	0.288047	-2.75353	UP
PSG1	5.1083	-1.75235	0.99036	0.342478	0.74217	-5.56908	NO
CLCC1	5.10712	-0.30054	1.39175	0.19046	0.572687	-5.13583	NO
HSP90B1	5.10349	10.3335	4.78206	0.000510195	0.11566	0.139044	UP
RARG	5.09719	-4.81735	1.74004	0.108645	0.496718	-4.68007	NO
CDC42	5.09673	3.59218	4.52782	0.000779724	0.125628	-0.242313	UP
CMIP	5.09301	4.75212	2.94657	0.0127901	0.29082	-2.79035	UP
SMG1P1	5.09283	6.4019	2.41957	0.0332457	0.350388	-3.65173	UP
FDPS	5.08678	-0.456559	2.51842	0.0278244	0.330277	-3.49259	UP
FLJ31306	5.08197	2.28053	2.33771	0.038498	0.366151	-3.78221	UP
ZNF667	5.07992	-0.35387	1.43364	0.178432	0.555507	-5.0845	NO
PIM2	5.07854	4.51591	2.9672	0.0123186	0.288211	-2.75619	UP
MAN2B1	5.0781	5.67459	3.41052	0.00551259	0.227663	-2.02257	UP
COPA	5.0778	5.63466	4.73528	0.000551242	0.11566	0.0696564	UP
TRMT10C	5.07668	3.76463	4.03914	0.00180381	0.157848	-1.00262	UP
ABL2	5.07383	6.26817	3.73313	0.00309302	0.188594	-1.49443	UP
TOR1B	5.06971	5.29212	3.19435	0.0081513	0.25193	-2.37988	UP
SUMF2	5.06769	-1.15359	2.60427	0.0238239	0.315694	-3.35321	UP
AEBP1	5.06767	6.14245	3.15731	0.00871824	0.258433	-2.44123	UP
SLC38A2	5.06743	9.69748	3.31009	0.00660909	0.241519	-2.18835	UP
CSF1	5.0657	-5.01886	1.12379	0.284125	0.684191	-5.43768	NO
USP17L13	5.0612	-7.7723	0.790145	0.44551	0.829882	-5.73973	NO
GPX4	5.06097	3.11323	3.99042	0.0019642	0.162508	-1.0802	UP
ABI1	5.05793	2.46118	2.91447	0.0135595	0.295576	-2.84343	UP
RAB10	5.05675	6.89282	4.19624	0.00137311	0.147261	-0.754548	UP
HEATR6	5.05235	3.74778	3.09829	0.00970517	0.267207	-2.53904	UP
NINJ1	5.04953	5.30303	3.19266	0.00817633	0.25193	-2.38267	UP
STK17B	5.04829	6.05931	3.20814	0.00794994	0.249461	-2.35704	UP
ADAM9	5.04493	6.74374	2.51037	0.0282315	0.332666	-3.50561	UP
PQLC3	5.04405	-0.25293	2.54914	0.0263227	0.326106	-3.44283	UP
GPX1	5.04022	7.56928	4.64166	0.000644157	0.121981	-0.0702789	UP
ERGIC1	5.03936	5.39246	3.47226	0.00493241	0.219102	-1.92091	UP
LRP10	5.03825	7.07548	3.87663	0.00239903	0.172757	-1.2625	UP
MYO1G	5.03777	3.48769	3.17913	0.00837958	0.253674	-2.40508	UP
TSPY4	5.03597	-2.3796	2.09216	0.059456	0.419527	-4.16454	NO
DUXAP10	5.03376	-51.2979	0.132769	0.896682	1	-6.04278	NO
CDC16	5.03254	4.52306	2.59015	0.024441	0.319403	-3.37621	UP
SLC16A10	5.03243	4.81447	2.71562	0.0194675	0.304286	-3.17114	UP
LOC101929696	5.03148	-5.5738	0.600354	0.559973	0.874108	-5.86952	NO
TPCN1	5.02996	2.09001	2.77307	0.0175376	0.300398	-3.07674	UP
PIEZO1	5.02432	5.72837	3.24629	0.00741857	0.246203	-2.29388	UP
ITSN1	5.01908	6.44613	1.9396	0.077475	0.459606	-4.39345	NO
COL8A1	5.01631	2.55751	3.21899	0.00779504	0.249461	-2.33908	UP
JUND	5.0141	5.56179	4.13526	0.00152597	0.149451	-0.850449	UP
CASP7	5.014	-0.2039	2.79364	0.0168937	0.299698	-3.04288	UP
STX16-NPEPL1	5.01302	-4.45473	1.19608	0.255863	0.649913	-5.36102	NO
PPP1R12A	5.01177	3.33571	2.84143	0.015487	0.299698	-2.96409	UP
SCD	5.01131	6.911	4.32379	0.00110267	0.136399	-0.555596	UP
EFNB2	5.01076	7.01845	2.90203	0.01387	0.296722	-2.864	UP
LDB1	5.00986	4.73051	3.65212	0.00357317	0.194069	-1.62626	UP
TWSG1	5.00848	6.1094	4.07315	0.00169996	0.156644	-0.948652	UP
NANS	5.00758	3.86302	3.30733	0.00664219	0.241519	-2.19291	UP
CIRH1A	5.00488	4.44164	3.31594	0.0065395	0.241519	-2.17867	UP
ILK	5.00454	2.6048	1.84795	0.090604	0.484975	-4.52705	NO
DAPK1	5.00381	3.90561	3.78042	0.00284395	0.181458	-1.41776	UP
TRIM64	5.00381	-1.47464	1.64547	0.12704	0.496718	-4.80995	NO
MCAM	5.002	7.55898	4.56207	0.000736048	0.121981	-0.190342	UP
FBXO24	5.00158	-2.57838	2.97405	0.0121661	0.287598	-2.74486	UP
BIRC3	5.00116	-1.55962	0.492726	0.631524	0.929084	-5.92838	NO
FAM20A	4.99867	-2.9521	1.43095	0.179182	0.556577	-5.08781	NO
CNN2	4.99772	4.79588	2.31126	0.0403596	0.373316	-3.82408	UP
ZMYND11	4.99648	3.53908	2.00087	0.0697003	0.441697	-4.30242	NO
UBALD2	4.99637	6.06976	3.33585	0.0063083	0.238783	-2.14579	UP
DACT1	4.99525	3.90255	2.53113	0.0271933	0.327905	-3.47202	UP
APP	4.99208	7.79063	2.21266	0.0480899	0.392431	-3.97879	UP
IMPDH2	4.98663	4.20229	8.61966	2.42778e-06	0.0153015	4.59924	UP
TGFBR2	4.98158	8.18524	3.93065	0.00218137	0.165381	-1.17576	UP
CSRNP1	4.97963	6.76023	3.06068	0.010392	0.272718	-2.60136	UP
LEF1	4.97914	0.825615	0.843228	0.41638	0.805079	-5.69773	NO
KTN1	4.97677	7.00409	2.78678	0.0171057	0.299698	-3.05417	UP
FAP	4.97631	3.44513	4.32602	0.00109847	0.136399	-0.55214	UP
RBP1	4.97398	3.58923	2.94276	0.0128789	0.291813	-2.79664	UP
GAS8	4.96987	-0.493032	1.55751	0.146561	0.509759	-4.92684	NO
COL14A1	4.96954	4.44045	2.78422	0.0171855	0.299698	-3.05838	UP
HAT1	4.969	3.32882	2.58882	0.0245	0.319705	-3.37838	UP
ITGA5	4.96585	7.67509	3.77521	0.00287036	0.181458	-1.4262	UP
ACBD5	4.96467	4.95964	2.21174	0.0481684	0.392431	-3.98022	UP
ATXN2L	4.96114	0.628618	1.22879	0.243821	0.635153	-5.32512	NO
MYO1E	4.95714	5.4175	2.78302	0.0172229	0.299801	-3.06035	UP
INPPL1	4.95563	4.13266	3.08849	0.00987967	0.268528	-2.55528	UP
GLA	4.95362	4.9513	2.82236	0.0160337	0.299698	-2.99554	UP
TRPC4AP	4.95175	3.32287	3.11774	0.00936811	0.263254	-2.50681	UP
CDIP1	4.94938	-0.879032	2.93801	0.0129907	0.292841	-2.8045	UP
DAZ4	4.94819	-2.8903	1.6237	0.131646	0.496718	-4.83924	NO
MASTL	4.94676	2.81454	2.69331	0.0202721	0.305594	-3.20772	UP
AP3B1	4.94503	5.26444	3.95538	0.00208866	0.162639	-1.13618	UP
PLEKHB2	4.94484	3.05636	3.03808	0.0108282	0.275973	-2.63881	UP
ATP6AP1	4.94362	6.52386	2.64283	0.0222163	0.30946	-3.29031	UP
GAPVD1	4.94164	2.40434	2.5267	0.0274118	0.328829	-3.4792	UP
EFEMP1	4.94119	6.70627	2.78609	0.017127	0.299698	-3.0553	UP
AOAH	4.93728	1.35712	2.84254	0.0154559	0.299698	-2.96226	UP
NUDT2	4.93674	-8.64012	0.987854	0.343653	0.743339	-5.57142	NO
PSMC4	4.93569	2.40677	2.2965	0.041436	0.375688	-3.84738	UP
GPR183	4.93484	8.44282	2.08462	0.0602447	0.419774	-4.17602	NO
INTS7	4.93153	-3.1295	0.820251	0.428829	0.816446	-5.71621	NO
DCHS1	4.93116	6.56293	3.91984	0.00222324	0.167085	-1.1931	UP
AGO3	4.92745	3.43737	2.58328	0.0247469	0.319824	-3.38739	UP
TNS3	4.92234	6.47608	2.95988	0.0124839	0.289458	-2.76831	UP
USP9X	4.92001	7.53747	3.42083	0.00541108	0.226363	-2.00558	UP
MBOAT1	4.91924	1.20838	2.57344	0.0251911	0.320552	-3.40338	UP
TXNDC11	4.91904	6.267	3.47695	0.00489093	0.218858	-1.91319	UP
RGS10	4.91838	2.76359	2.25443	0.0446568	0.382763	-3.91353	UP
THBS2	4.91665	5.2768	3.42975	0.00532479	0.224665	-1.99088	UP
CPNE5	4.91477	4.51739	3.56155	0.00420159	0.210459	-1.77433	UP
GAGE5	4.91458	-1.51218	2.81427	0.0162717	0.299698	-3.00889	UP
CEBPB	4.91381	4.12411	3.12474	0.00924962	0.261948	-2.4952	UP
DUSP2	4.90941	4.8025	2.28852	0.0420294	0.376568	-3.85996	UP
CHURC1	4.90932	2.97024	2.72811	0.0190306	0.304286	-3.15064	UP
PDIA4	4.90741	5.61503	3.87206	0.00241845	0.172757	-1.26985	UP
CXorf40B	4.90274	3.29068	4.1352	0.00152613	0.149451	-0.850544	UP
IDI1	4.90097	6.74391	2.95648	0.0125614	0.290327	-2.77394	UP
NR2F1	4.89937	3.64187	4.15322	0.0014792	0.147261	-0.822158	UP
PLOD1	4.89906	5.76861	2.71048	0.0196501	0.304286	-3.17958	UP
LOC100507334	4.89867	-1.13117	2.36976	0.0363523	0.358708	-3.73127	UP
DENND2D	4.89641	0.597918	2.17321	0.0515627	0.401814	-4.04004	NO
HPS5	4.89291	0.0992677	1.81179	0.096323	0.496162	-4.57887	NO
MRPL18	4.89168	4.80465	4.60235	0.000687931	0.121981	-0.129443	UP
SNX14	4.88919	1.44236	2.92972	0.0131883	0.292841	-2.81821	UP
CAGE1	4.88919	-5.01221	1.52886	0.153461	0.519328	-4.96406	NO
MYLIP	4.88891	6.4327	2.63101	0.0226975	0.311629	-3.30961	UP
ATG9A	4.8878	3.72212	3.87887	0.00238958	0.172757	-1.2589	UP
PPIF	4.88685	5.50617	2.64486	0.0221346	0.30946	-3.28699	UP
ITGB5	4.8862	5.52521	3.2173	0.00781885	0.249461	-2.34186	UP
ATP6AP2	4.88426	6.54774	3.12986	0.00916392	0.26092	-2.48671	UP
PSMA2	4.88387	5.90001	3.86696	0.00244032	0.172757	-1.27806	UP
TRIB2	4.88065	0.300929	0.609387	0.554175	0.870898	-5.86409	NO
SEC61A1	4.88056	7.07213	3.38977	0.00572287	0.231177	-2.05678	UP
SLC30A9	4.87849	6.39208	4.38549	0.0009924	0.132935	-0.4602	UP
MSH5	4.8779	-2.36956	1.52217	0.155112	0.522065	-4.97269	NO
PLVAP	4.87789	4.94835	2.26927	0.0434938	0.379568	-3.89023	UP
ELK3	4.87622	7.24456	2.9288	0.0132103	0.292841	-2.81973	UP
SLC19A2	4.87567	4.5217	3.29326	0.00681347	0.241519	-2.21617	UP
P2RY6	4.8732	-2.68705	2.42977	0.032642	0.347138	-3.63539	UP
CCNB1IP1	4.87212	-0.0709555	1.5527	0.147701	0.510926	-4.93313	NO
MT2A	4.87183	7.35816	3.93331	0.00217121	0.165095	-1.17151	UP
CSE1L	4.86935	5.29089	2.23848	0.0459391	0.386358	-3.9385	UP
LYN	4.86475	5.35127	2.55524	0.0260341	0.325027	-3.43294	UP
ZNF658B	4.86447	-0.69823	1.53874	0.15105	0.515515	-4.95127	NO
DNAJC13	4.86436	6.29275	3.43004	0.00532192	0.224665	-1.99039	UP
RPLP1	4.86363	5.08225	1.46949	0.16865	0.541706	-5.03974	NO
ITPR1	4.86243	4.17211	2.45591	0.0311429	0.343196	-3.59341	UP
PPP1R15B	4.86138	7.48286	2.83229	0.0157469	0.299698	-2.97917	UP
IRF2BPL	4.85838	3.6135	3.41439	0.00547428	0.227169	-2.01619	UP
EFHC1	4.85649	-0.0815436	1.19558	0.256051	0.650289	-5.36156	NO
SIDT2	4.85619	4.71006	3.68897	0.00334591	0.189697	-1.56622	UP
SRM	4.85577	5.35601	3.51476	0.00456959	0.215973	-1.85107	UP
SERPINF1	4.85447	3.61079	3.04626	0.0106681	0.27443	-2.62525	UP
PLEKHM1	4.84856	1.83749	2.40824	0.0339288	0.352841	-3.66986	UP
SNHG1	4.84729	6.45949	2.93666	0.0130227	0.292841	-2.80673	UP
CECR6	4.84645	-0.223986	1.5369	0.151498	0.515945	-4.95366	NO
TBX5	4.84511	-2.55647	1.47509	0.167164	0.539269	-5.03269	NO
TRIM45	4.84157	-4.46485	0.690703	0.503522	0.852606	-5.81178	NO
LAIR1	4.84154	1.05139	2.8594	0.0149888	0.299698	-2.93442	UP
ZNF20	4.84006	-0.744789	1.34581	0.204422	0.592929	-5.1909	NO
FTL	4.83973	11.5528	4.07226	0.00170258	0.156644	-0.950055	UP
PBX3	4.8385	2.03354	1.56043	0.145873	0.508424	-4.92302	NO
KCNRG	4.83679	2.49315	1.795	0.0990873	0.496718	-4.60275	NO
FAM45A	4.8364	1.31776	3.01386	0.0113159	0.280165	-2.67893	UP
PLK3	4.83578	4.17833	2.7079	0.0197423	0.304692	-3.18381	UP
LIMS1	4.83568	3.67301	3.79105	0.00279087	0.179931	-1.40056	UP
HECTD3	4.82772	5.43385	6.09128	6.6248e-05	0.0552487	1.93026	UP
SRSF7	4.82756	6.21407	2.28729	0.0421218	0.376568	-3.8619	UP
NAMPT	4.82487	8.78732	3.17467	0.00844781	0.254547	-2.41248	UP
C8B	4.82455	-0.246903	2.19542	0.0495796	0.396499	-4.00561	UP
SGSM2	4.82454	1.50337	4.04456	0.00178683	0.157848	-0.994011	UP
FAM221A	4.82438	-5.84683	1.29639	0.220375	0.608888	-5.24867	NO
TTYH3	4.82174	6.11916	2.78406	0.0171906	0.299698	-3.05865	UP
ADPGK	4.82159	-0.183418	1.79789	0.098606	0.496718	-4.59864	NO
MICALL1	4.82112	4.41818	3.60732	0.003871	0.201127	-1.69942	UP
PPP6R1	4.821	4.56434	4.2933	0.00116181	0.140005	-0.602941	UP
SMARCA2	4.81692	4.31657	3.42141	0.00540542	0.226363	-2.00462	UP
SNRPD2	4.8167	4.81664	2.93052	0.0131692	0.292841	-2.81689	UP
CPSF3	4.81559	5.20683	4.15512	0.00147434	0.147261	-0.819168	UP
ANXA1	4.81432	8.36198	3.6834	0.00337932	0.190083	-1.5753	UP
SNAP23	4.81255	5.17993	2.15682	0.0530747	0.405241	-4.06537	NO
TNFRSF1A	4.81234	6.70232	3.00379	0.0115252	0.28197	-2.69561	UP
ZNF622	4.81197	3.72761	3.01152	0.0113642	0.280343	-2.68281	UP
SNX10	4.80881	-2.75526	2.12078	0.0565462	0.41238	-4.12078	NO
ZNF597	4.8074	3.8282	2.96001	0.0124809	0.289458	-2.7681	UP
SNTB1	4.80561	5.99507	4.51123	0.000801843	0.125628	-0.267547	UP
SDS	4.80342	3.32545	2.95256	0.0126513	0.290327	-2.78042	UP
PLXNA1	4.79487	4.46577	2.82457	0.0159694	0.299698	-2.9919	UP
DAP3	4.79285	-0.890606	2.14205	0.0544725	0.408908	-4.08812	NO
GMPR2	4.79263	-10.7856	0.519327	0.61343	0.914918	-5.91485	NO
SPCS3	4.7918	6.85133	4.11141	0.00159048	0.153294	-0.888097	UP
LTA4H	4.78934	5.67342	2.63976	0.0223405	0.310075	-3.29534	UP
SLC43A2	4.78839	1.35126	1.8125	0.0962065	0.496136	-4.57785	NO
SPDL1	4.78826	3.96119	3.24712	0.00740746	0.246203	-2.29251	UP
STARD3	4.78603	2.26845	4.09566	0.00163463	0.153294	-0.912999	UP
MMP14	4.78475	4.93548	2.8923	0.0141179	0.298389	-2.88009	UP
MYC	4.7822	5.55507	3.34808	0.00617032	0.23703	-2.12558	UP
ZHX2	4.77934	5.36598	3.14121	0.00897694	0.260762	-2.46791	UP
TARS	4.77823	4.59916	3.1034	0.00961533	0.266151	-2.53056	UP
TSHZ2	4.77644	2.32759	1.91539	0.080761	0.466377	-4.42904	NO
YTHDF3	4.77457	4.44575	2.28603	0.0422158	0.376568	-3.86387	UP
CHD1	4.77439	7.34642	3.01313	0.011331	0.280165	-2.68015	UP
LMBRD1	4.77315	5.15684	2.45872	0.0309859	0.343196	-3.5889	UP
SDC2	4.7726	5.96144	3.06535	0.0103042	0.27183	-2.59362	UP
VSTM2A	4.77115	-4.36666	0.821462	0.428167	0.816211	-5.71524	NO
SLC38A4	4.77106	-1.12427	1.11243	0.288779	0.689872	-5.44939	NO
ZNF30	4.77014	-9.6808	0.285557	0.78032	1	-6.01006	NO
LRRC41	4.76969	4.77881	3.27159	0.00708612	0.245144	-2.25201	UP
BIRC2	4.76666	5.98377	4.05497	0.00175469	0.157848	-0.977487	UP
MTUS1	4.76507	-10.9893	0.288371	0.77822	1	-6.00924	NO
NDEL1	4.7645	3.77269	3.76345	0.00293087	0.183467	-1.44525	UP
WWP2	4.76429	-0.680538	1.04301	0.31848	0.722948	-5.51884	NO
CD4	4.76424	2.90341	1.30408	0.217828	0.606432	-5.23978	NO
MTCH2	4.76348	5.08011	3.15517	0.00875229	0.258433	-2.44479	UP
ATP6V0D1	4.76313	6.9817	3.85025	0.00251338	0.172757	-1.30498	UP
ANPEP	4.76076	4.19215	3.43282	0.00529535	0.224665	-1.98582	UP
GGT6	4.75903	-1.79435	1.50074	0.160501	0.530024	-5.00014	NO
MINPP1	4.75642	-28.5154	0.22084	0.829108	1	-6.02681	NO
APRT	4.75596	1.16399	1.23258	0.242458	0.63399	-5.32092	NO
ZIC4	4.7559	-7.30956	1.62129	0.132164	0.496718	-4.84247	NO
ECHS1	4.75517	4.08452	3.98804	0.00197242	0.162508	-1.084	UP
ZC3H4	4.75494	3.54188	3.10054	0.00966552	0.266684	-2.53531	UP
KLF11	4.75303	3.38778	2.04331	0.0647487	0.430653	-4.23866	NO
GNA11	4.74991	5.11888	3.24654	0.0074152	0.246203	-2.29347	UP
C10orf32	4.74961	-2.17986	0.597834	0.561596	0.875469	-5.87103	NO
MAT2A	4.74916	8.27878	2.90979	0.0136754	0.295611	-2.85117	UP
TMEM251	4.74717	3.86698	3.48566	0.00481488	0.218858	-1.89887	UP
GRN	4.74705	7.61669	3.7029	0.00326396	0.189697	-1.54356	UP
CERS1	4.74531	-1.57121	1.58527	0.140135	0.501764	-4.89037	NO
GDF1	4.74531	-1.57121	1.58527	0.140135	0.501764	-4.89037	NO
TBC1D15	4.74519	4.51784	3.16686	0.00856832	0.256682	-2.42541	UP
ASCC3	4.74423	6.21447	3.00977	0.0114005	0.280435	-2.68571	UP
HAGH	4.74352	-0.684378	3.05225	0.0105527	0.274189	-2.61534	UP
KCTD20	4.74193	3.19305	3.20745	0.00795985	0.249461	-2.35818	UP
ANXA2	4.73541	4.26292	3.2312	0.00762428	0.247316	-2.31886	UP
C17orf80	4.7354	-5.09407	0.564204	0.583505	0.891833	-5.89051	NO
CNDP2	4.73525	6.34029	3.1749	0.00844418	0.254547	-2.41209	UP
RHOG	4.73444	5.39152	2.51848	0.0278217	0.330277	-3.49251	UP
NUCB2	4.73363	5.37521	3.35134	0.00613412	0.23703	-2.1202	UP
ZXDB	4.7334	5.94627	3.81984	0.00265216	0.174469	-1.35403	UP
PDIA3	4.73201	6.32372	3.06588	0.0102942	0.27183	-2.59274	UP
CTGF	4.7302	9.11238	3.48354	0.00483326	0.218858	-1.90235	UP
RBM34	4.72963	3.14566	2.04472	0.0645899	0.430212	-4.23653	NO
KAZN	4.72667	-2.82806	1.44096	0.176397	0.553176	-5.07542	NO
PSAP	4.72615	9.606	3.71757	0.00317983	0.189697	-1.51971	UP
TAX1BP1	4.72547	4.8381	2.79153	0.0169586	0.299698	-3.04635	UP
FXYD5	4.72546	7.21501	3.53992	0.00436778	0.213057	-1.80978	UP
CSRP1	4.72538	3.65326	3.273	0.00706812	0.245144	-2.24969	UP
NEDD8-MDP1	4.72486	-16.2501	0.375279	0.714317	0.988874	-5.97989	NO
PEF1	4.72452	-4.04525	1.97895	0.072395	0.448352	-4.33514	NO
CDC42BPB	4.72362	6.73328	3.12447	0.00925426	0.261948	-2.49566	UP
P4HB	4.71933	6.35717	4.10865	0.00159814	0.153294	-0.892467	UP
USP8	4.71799	4.1543	1.92012	0.080109	0.465451	-4.4221	NO
ANXA2P2	4.7177	7.15442	2.63141	0.0226809	0.311609	-3.30896	UP
TPK1	4.71629	1.37954	1.58796	0.139527	0.500893	-4.88682	NO
THBD	4.71393	7.36808	2.7519	0.0182256	0.302824	-3.11156	UP
NQO1	4.71227	2.04167	1.61865	0.132734	0.496718	-4.846	NO
CTDSP2	4.71111	6.97875	2.75107	0.0182529	0.302824	-3.11291	UP
ALDH1A1	4.71071	5.48192	2.24697	0.045252	0.384578	-3.92521	UP
TNFRSF21	4.70972	5.45179	2.2722	0.0432683	0.379273	-3.88564	UP
MFSD7	4.70959	-3.1662	1.33561	0.207635	0.59651	-5.20295	NO
LINC00491	4.70799	-1.97812	7.87245	5.96339e-06	0.0220245	3.90885	UP
LGALS3	4.70758	-47.6023	0.180786	0.859698	1	-6.03505	NO
CDH11	4.70555	7.16125	3.13063	0.0091512	0.26092	-2.48545	UP
RPN1	4.70543	6.63801	2.58036	0.0248776	0.32002	-3.39213	UP
RPA1	4.7031	4.58647	4.72428	0.000561388	0.11566	0.0532897	UP
CAPZA1	4.69915	6.46659	3.64021	0.00364997	0.195782	-1.64569	UP
IL10	4.69831	3.25267	2.60356	0.0238548	0.315942	-3.35438	UP
EEA1	4.69802	7.26276	3.83659	0.00257475	0.173967	-1.32699	UP
PIM3	4.69698	4.96313	2.89032	0.0141687	0.298389	-2.88335	UP
TRAM1	4.69541	7.22856	3.4868	0.00480503	0.218858	-1.897	UP
GOLIM4	4.69483	6.26947	3.15426	0.00876672	0.258433	-2.44629	UP
RNF152	4.69062	4.07783	2.81268	0.0163186	0.299698	-3.0115	UP
[truncated: 23,855 more rows]
