# Supplementary material for: Integrated bioinformatics-based identification of proliferative diabetic retinopathy and idiopathic pulmonary fibrosis: Focus on fibrosis and immune infiltration
Source: PLoS One. 2026 Feb 23;21(2):e0343398. doi: 10.1371/journal.pone.0343398 (PMC12928582; doi:10.1371/journal.pone.0343398)
Supplement: S3 Table — (XLSX) [file pone.0343398.s003.xlsx]

## Sheet: Sheet 1
Differential analysis results of GSE10667
Gene Symbol	logFC	Mean Expression Level	t	P.Value	adj.P.Val	B	Determination of Differential Results
SERPINB3	5.82284	6.72565	5.5955	5.87225e-06	0.00269584	3.97967	UP
SERPINB4	5.4603	7.10158	5.40907	9.69794e-06	0.00361086	3.51627	UP
PLUNC	4.95233	8.52721	4.34375	0.000172583	0.0144244	0.852709	UP
KRT6A	4.7554	5.41324	5.78836	3.50205e-06	0.00223083	4.45653	UP
MSMB	4.59932	6.54327	3.95156	0.000492612	0.0259163	-0.115221	UP
COMP	4.53563	10.3662	8.27664	6.18419e-09	0.000122051	10.2126	UP
MMP1	4.27588	8.58003	4.71142	6.3972e-05	0.00935223	1.77078	UP
C20orf114	4.23039	9.89035	4.13651	0.00030092	0.0201021	0.339199	UP
SAA1	4.15168	9.71336	5.34778	1.14407e-05	0.00394645	3.3635	UP
KRT6C	3.99503	5.33343	6.07901	1.61507e-06	0.00144886	5.16916	UP
SPP1	3.90729	9.83919	5.85462	2.93392e-06	0.002068	4.61967	UP
SAA4	3.77321	4.68471	4.95008	3.35296e-05	0.00647148	2.36874	UP
PSCA	3.70103	7.45427	5.59541	5.87359e-06	0.00269584	3.97946	UP
PIP	3.67625	7.15146	4.43202	0.000136068	0.0130997	1.07249	UP
RPS4Y1	3.83841	9.93234	1.91573	0.0658851	0.345461	-4.48415	NO
KLK12	3.66676	5.05472	4.21153	0.000246164	0.017539	0.524612	UP
LOC85391	3.66517	5.60686	6.38777	7.15327e-07	0.00106602	5.91679	UP
KRT5	3.59699	7.71956	3.81542	0.000706221	0.0318194	-0.446669	UP
CXCL6	3.51294	5.74049	4.38328	0.000155165	0.0138967	0.951058	UP
PODNL1	3.40728	4.75319	7.23259	8.10202e-08	0.000319803	7.90209	UP
KRT6B	3.39869	4.31142	4.88831	3.96335e-05	0.00709567	2.21394	UP
TMPRSS4	3.34448	8.09546	4.21747	0.000242269	0.0175143	0.539342	UP
CYP24A1	3.34315	5.18892	6.12895	1.41492e-06	0.00132976	5.29078	UP
AKR1B10	3.33697	3.56914	6.34324	8.04037e-07	0.00106602	5.80963	UP
TSPAN19	3.30878	5.84063	3.81865	0.000700231	0.0316967	-0.438838	UP
CRLF1	3.28472	11.9064	6.01311	1.92377e-06	0.00158198	5.00827	UP
RPS4Y2	3.4099	10.0497	1.8475	0.0754946	0.356538	-4.59655	NO
CTHRC1	3.27914	9.66168	5.76126	3.7653e-06	0.00225188	4.38971	UP
C10orf81	3.27796	6.43596	4.20132	0.000252989	0.0178337	0.49936	UP
LCN2	3.25117	8.10602	5.32038	1.23186e-05	0.00394645	3.29515	UP
MMP10	3.2283	4.30899	5.40218	9.87972e-06	0.00361086	3.4991	UP
LOC151438	3.22188	4.8823	5.21644	1.63114e-05	0.00436471	3.03551	UP
PROM1	3.16942	5.8098	3.77436	0.000786883	0.0340568	-0.546057	UP
GPR87	3.14303	4.15877	4.12756	0.000308211	0.0201021	0.317107	UP
TIMP4	3.11985	6.52155	4.56835	9.41842e-05	0.0111307	1.41281	UP
PLA2G2A	3.0711	8.68495	3.80479	0.000726291	0.03243	-0.472427	UP
COL10A1	3.00135	8.54945	4.53303	0.000103611	0.011488	1.32456	UP
PCSK1	2.99132	4.53867	4.73982	5.924e-05	0.00905137	1.84191	UP
KRT17	2.9899	8.08376	3.87615	0.000601572	0.0288872	-0.299169	UP
THBS2	2.98803	8.1487	5.67222	4.77948e-06	0.00262633	4.16971	UP
S100A2	2.98759	11.4058	5.20283	1.69224e-05	0.00439447	3.00149	UP
NEK10	2.97712	6.3759	4.4367	0.000134365	0.0130997	1.08414	UP
LGALS7	2.92208	9.0045	4.83597	4.56669e-05	0.00759326	2.08278	UP
CHST6	2.91112	9.19799	5.09734	2.25085e-05	0.00504803	2.73758	UP
KRT14	2.90155	6.87916	4.03918	0.000390208	0.0229885	0.0995229	UP
CLCA2	2.88773	3.97952	4.01839	0.000412419	0.0237303	0.0484911	UP
KRT17P3	2.87752	6.4053	3.90958	0.000550614	0.0270996	-0.217712	UP
ACAN	2.86164	8.03672	6.36458	7.60201e-07	0.00106602	5.86103	UP
CLEC4G	2.85846	7.96023	4.90585	3.77951e-05	0.0069067	2.2579	UP
CP	2.85845	8.99226	4.36823	0.000161581	0.0140483	0.913601	UP
P4HA3	2.85582	8.08152	5.2279	1.58137e-05	0.00436471	3.06417	UP
TNS4	2.82503	7.93932	4.27687	0.000206573	0.0158706	0.686573	UP
MMP13	2.79699	3.74045	4.88873	3.95884e-05	0.00709567	2.21499	UP
SPOCK1	2.78735	5.59465	4.75908	5.62314e-05	0.00898499	1.89015	UP
POSTN	2.77729	8.21782	3.92913	0.000522815	0.0264284	-0.170017	UP
LGALS7B	2.77313	6.78189	4.54006	0.000101664	0.011424	1.34211	UP
RHOV	2.76939	7.54359	4.02868	0.000401279	0.0234138	0.0737326	UP
COL1A1	2.73271	12.1313	4.02561	0.000404568	0.023484	0.0662074	UP
HSPA4L	2.72064	4.57401	5.26622	1.42584e-05	0.00420007	3.15992	UP
SCG5	2.71554	5.7505	4.9895	3.01365e-05	0.00600849	2.46749	UP
FCRL5	2.71275	6.03406	3.44819	0.00183949	0.0556812	-1.32382	UP
HIST1H2AM	2.70864	4.04171	6.34033	8.10209e-07	0.00106602	5.80261	UP
ZBBX	2.70726	6.39277	3.42011	0.0019771	0.0576368	-1.38964	UP
CCNO	2.69999	7.56795	3.32671	0.00251046	0.0658375	-1.60722	UP
GSTA5	2.68794	8.08517	3.04166	0.00513589	0.101667	-2.25565	UP
HTR2A	2.67858	4.54252	6.24071	1.05313e-06	0.00111935	5.56202	UP
GALNTL2	2.67075	7.20891	3.60135	0.0012375	0.043613	-0.961382	UP
C13orf30	2.6618	5.16066	3.45928	0.00178769	0.0550419	-1.29774	UP
RARRES1	2.6545	11.0166	6.47959	5.62441e-07	0.00106602	6.13705	UP
APOD	2.64596	6.05602	4.5038	0.000112117	0.0122251	1.25157	UP
LTF	2.64062	9.4932	3.72986	0.000884474	0.0364426	-0.653425	UP
CCDC11	2.61249	6.04523	3.2222	0.00327172	0.0760269	-1.84784	UP
MMP3	2.59836	4.20546	4.02784	0.000402172	0.0234138	0.0716822	UP
KIF26B	2.59811	7.0088	4.65574	7.43693e-05	0.010233	1.6314	UP
MS4A6E	2.59802	3.70625	4.63677	7.82832e-05	0.010233	1.58393	UP
PAPPA	2.59548	6.20737	6.22006	1.11209e-06	0.00111935	5.51201	UP
SCG2	2.57568	5.20432	4.63765	7.80973e-05	0.010233	1.58613	UP
COL3A1	2.5726	12.9111	4.49688	0.000114233	0.0122527	1.23427	UP
DYDC2	2.54813	6.63984	2.97508	0.00605114	0.110767	-2.40329	UP
TTC29	2.54628	6.39523	3.16479	0.00377969	0.083176	-1.97863	UP
DPEP1	2.54353	4.85785	4.73745	5.96209e-05	0.00905137	1.83597	UP
YSK4	2.54071	5.83073	2.97939	0.0059875	0.110335	-2.39379	UP
CCL7	2.52385	5.48676	3.20961	0.00337712	0.0774442	-1.87659	UP
EFNB3	2.51305	6.40302	3.92525	0.000528213	0.0265262	-0.179475	UP
MUCL1	2.51004	4.73253	4.11854	0.000315732	0.0204457	0.29486	UP
NPTX2	2.50853	6.47739	3.45572	0.00180415	0.0552898	-1.30611	UP
TM4SF19	2.5078	5.78141	5.39243	1.01429e-05	0.00363963	3.47481	UP
RRM2	2.50218	5.37569	3.94374	0.000502935	0.0260529	-0.13432	UP
C10orf63	2.50156	6.7327	3.1143	0.00428822	0.0905158	-2.09282	UP
SAA2	2.50063	3.66919	4.60795	8.46276e-05	0.0105001	1.51182	UP
GREM1	2.49949	3.73253	3.8317	0.00067654	0.0310873	-0.407194	UP
CXorf41	2.49801	4.95137	2.75548	0.0102924	0.146665	-2.87857	UP
TDO2	2.4979	6.66188	3.2435	0.00310045	0.0735693	-1.79905	UP
C20orf85	2.47607	11.4527	2.85507	0.00810491	0.128901	-2.66536	UP
DEFA3	2.44778	11.0808	2.31049	0.0286146	0.241961	-3.77668	UP
CCNA1	2.42948	4.41714	3.30624	0.00264468	0.0678743	-1.6546	UP
ZSCAN4	2.42897	3.29407	3.94373	0.000502946	0.0260529	-0.13434	UP
SLC16A10	2.42351	5.02185	3.91869	0.000537481	0.0267872	-0.195489	UP
IGFL2	2.41997	3.41504	4.27705	0.000206474	0.0158706	0.687018	UP
ARMC3	2.41652	7.50338	2.8829	0.0075769	0.125136	-2.60507	UP
MUC16	2.41361	5.47632	3.22218	0.00327186	0.0760269	-1.84788	UP
DQX1	2.39738	5.65665	4.92728	3.56651e-05	0.00676814	2.31159	UP
UGT2B17	2.39656	4.2781	3.08425	0.00462124	0.0935434	-2.16039	UP
GSTA1	2.39456	6.51953	3.00928	0.00556326	0.107066	-2.32766	UP
IL13RA2	2.39249	6.13606	3.08798	0.00457857	0.0935163	-2.15201	UP
ARG1	2.38892	6.20942	2.49632	0.0188501	0.19937	-3.41327	UP
VTCN1	2.38863	4.99595	2.8862	0.00751663	0.124662	-2.59792	UP
DLGAP5	2.38847	5.93944	4.077	0.000352775	0.0218942	0.192521	UP
CCDC37	2.38552	8.67425	2.85443	0.00811739	0.128901	-2.66674	UP
FAM92B	2.38542	7.65521	2.93867	0.00661528	0.115437	-2.48338	UP
CCL18	2.37505	14.023	4.15011	0.000290171	0.0196797	0.37277	UP
CILP	2.36849	8.96552	3.37182	0.00223749	0.0617611	-1.50242	UP
LOC100132553	2.36693	3.98516	3.54138	0.00144603	0.0487845	-1.10392	UP
ADAMTS16	2.36206	4.51467	2.95513	0.00635429	0.112777	-2.44723	UP
TOP2A	2.35923	5.69461	4.37154	0.000160148	0.0140339	0.921833	UP
ABCA13	2.35794	5.99571	3.29369	0.00273035	0.0685574	-1.68358	UP
CENPA	2.35465	3.96974	4.55206	9.84218e-05	0.01137	1.3721	UP
C6orf103	2.35314	5.42981	3.00477	0.00562532	0.107837	-2.33765	UP
JARID1D	2.34971	8.43263	2.07963	0.0470364	0.304664	-4.20183	UP
SPAG17	2.33411	6.49768	3.08635	0.00459722	0.0935434	-2.15568	UP
C2orf73	2.33321	6.32862	3.18729	0.00357213	0.0805709	-1.92748	UP
KIF11	2.32019	4.45892	5.91461	2.50016e-06	0.00189781	4.76704	UP
COL5A2	2.31928	6.08851	5.10544	2.20208e-05	0.00499542	2.75785	UP
ATP12A	2.31666	5.42818	3.00109	0.0056765	0.108148	-2.3458	UP
C6	2.31626	7.0651	2.99038	0.00582802	0.109233	-2.3695	UP
GTSE1	2.31474	4.89111	3.74679	0.000846025	0.0353879	-0.612619	UP
MGC50722	2.31017	6.08353	3.21533	0.00332886	0.0769303	-1.86354	UP
MCHR1	2.29428	3.25973	4.38915	0.000152729	0.0138269	0.965686	UP
NGFR	2.28315	5.7164	3.37469	0.00222112	0.0617409	-1.49573	UP
SOX2	2.27933	6.92601	2.58532	0.0153571	0.179957	-3.23311	UP
MMP7	2.27343	10.7601	2.67159	0.0125538	0.163216	-3.05496	UP
PSAT1	2.26755	6.61942	4.52593	0.000105616	0.0116449	1.30683	UP
SPRR1B	2.26611	4.78956	3.73198	0.000879559	0.0364426	-0.648309	UP
C9orf117	2.25705	8.66676	2.87661	0.00769338	0.125822	-2.61873	UP
MMP11	2.25551	7.35906	5.33254	1.19211e-05	0.00394645	3.32547	UP
CCDC17	2.25524	9.47983	3.38966	0.00213764	0.0602592	-1.46082	UP
NPPA	2.25465	3.69203	4.25668	0.000218081	0.0162417	0.63649	UP
C11orf88	2.25162	9.47288	2.42983	0.0219229	0.214938	-3.54533	UP
KRT23	2.25143	7.38228	3.66421	0.00105038	0.0403313	-0.811151	UP
SCRG1	2.24675	5.53987	3.26118	0.0029649	0.0720888	-1.75846	UP
SFRP2	2.24181	8.65868	3.22856	0.00321961	0.075119	-1.83327	UP
CCL13	2.23155	9.04261	4.75763	5.64521e-05	0.00898499	1.88652	UP
OSTalpha	2.23024	4.7198	3.9675	0.000472195	0.0254257	-0.0762306	UP
C18orf56	2.23005	3.82191	6.04217	1.78085e-06	0.00152812	5.07929	UP
WDR16	2.22876	8.39991	2.56769	0.0159972	0.183248	-3.26909	UP
KIF20A	2.22775	5.33321	3.7186	0.000910982	0.0370704	-0.68053	UP
C1orf194	2.22728	8.68656	2.83314	0.00854519	0.132897	-2.71265	UP
MIA	2.22724	6.34429	4.59739	8.70772e-05	0.0105001	1.48541	UP
C2orf39	2.22434	8.77143	2.7433	0.0105952	0.149149	-2.90436	UP
HIST1H2AE	2.22129	7.70333	5.77628	3.61707e-06	0.00223083	4.42674	UP
SERPINB13	2.22052	3.25376	4.04475	0.000384456	0.0227856	0.113216	UP
C13orf3	2.21897	5.43547	4.24065	0.000227668	0.0166417	0.596752	UP
CABYR	2.21124	5.25222	5.17529	1.82302e-05	0.00455432	2.93263	UP
CAPSL	2.21081	8.19581	2.6563	0.013013	0.165352	-3.08678	UP
VNN1	2.20825	4.52284	3.99905	0.0004342	0.0241598	0.00105821	UP
LGI2	2.19997	5.79044	4.66311	7.29022e-05	0.010233	1.64984	UP
C1orf92	2.19433	6.95715	2.98352	0.00592713	0.110129	-2.38467	UP
E2F8	2.19295	3.73422	5.21024	1.65866e-05	0.00436471	3.02003	UP
KCND3	2.19229	5.57354	4.31913	0.000184399	0.0151398	0.791502	UP
DIO2	2.1903	7.50517	4.9474	3.3774e-05	0.00647148	2.36202	UP
ZNF385D	2.18979	6.22838	4.43705	0.000134236	0.0130997	1.08503	UP
AKAP14	2.1897	6.36006	2.67603	0.0124234	0.161952	-3.04571	UP
STEAP1	2.1897	8.65605	4.60225	8.59407e-05	0.0105001	1.49757	UP
C6orf97	2.18532	5.73716	3.00274	0.00565346	0.108117	-2.34214	UP
CHST9	2.17862	4.79586	2.66139	0.0128584	0.165019	-3.0762	UP
LOX	2.17861	8.12091	6.42732	6.4488e-07	0.00106602	6.01179	UP
SRPX2	2.1785	10.0568	6.39883	6.94874e-07	0.00106602	5.94338	UP
MS4A8B	2.16444	7.66268	2.39588	0.0236638	0.222768	-3.61191	UP
COL17A1	2.15988	4.03013	3.98673	0.000448664	0.0245967	-0.0291365	UP
MORN5	2.15925	7.41732	2.4927	0.0190066	0.200596	-3.42052	UP
ASPN	2.15505	9.31417	5.51253	7.33952e-06	0.00313122	3.77371	UP
CHP2	2.15434	6.52298	2.42318	0.0222546	0.216463	-3.55843	UP
TSGA10	2.15222	6.94499	3.24987	0.00305089	0.0730732	-1.78442	UP
MELK	2.15126	5.26252	4.13439	0.000302631	0.0201021	0.333968	UP
C6orf118	2.14681	7.28566	2.60029	0.0148322	0.176513	-3.20243	UP
MYO7A	2.14558	4.8302	5.16111	1.89425e-05	0.00455914	2.89717	UP
ABCG4	2.14204	4.55389	4.84926	4.40527e-05	0.0075522	2.11609	UP
S100A1L	2.14165	6.17338	2.62545	0.0139875	0.171795	-3.15066	UP
FCGBP	2.14031	11.0437	3.93093	0.000520327	0.0264284	-0.165626	UP
CD163	2.13711	13.9081	4.84645	4.43887e-05	0.0075522	2.10905	UP
MS4A14	2.13537	7.58405	3.83616	0.000668618	0.0310491	-0.396364	UP
EFCAB1	2.13259	8.80307	2.97111	0.00611039	0.11108	-2.41205	UP
E2F7	2.12869	5.57453	4.64063	7.74708e-05	0.010233	1.59358	UP
TRPV4	2.12776	6.50907	4.05164	0.000377464	0.0227856	0.130139	UP
C9orf135	2.12767	3.70311	3.91633	0.000540862	0.0268878	-0.201261	UP
FLJ23152	2.12702	6.99776	2.81608	0.00890313	0.135676	-2.7493	UP
FAT2	2.12681	4.18989	3.09573	0.00449124	0.092688	-2.13462	UP
HES2	2.12503	6.027	3.68119	0.00100475	0.0391464	-0.770424	UP
C1orf110	2.12456	5.04954	2.57195	0.0158403	0.182495	-3.26041	UP
KIAA0125	2.12242	5.17935	2.73344	0.0108465	0.150644	-2.92521	UP
PLA2G7	2.11748	9.83379	4.43255	0.000135873	0.0130997	1.07382	UP
LOC729983	2.11589	6.31032	4.31817	0.000184875	0.0151398	0.789117	UP
LRRC50	2.11449	5.74647	2.51083	0.0182346	0.197028	-3.38416	UP
EYA1	2.11378	3.89405	3.00065	0.00568265	0.108148	-2.34677	UP
LOC344887	2.11194	5.44469	4.53929	0.000101876	0.011424	1.34018	UP
CD177	2.1116	6.41201	3.15691	0.00385503	0.0837819	-1.9965	UP
PBK	2.11049	5.95825	3.46475	0.00176269	0.0546989	-1.28489	UP
SERPINA5	2.1103	4.01041	2.96162	0.00625414	0.111709	-2.43295	UP
SRD5A2	2.1101	6.16671	2.73621	0.0107753	0.150192	-2.91935	UP
IGF1	2.10667	9.18495	4.11826	0.000315968	0.0204457	0.29417	UP
MAP1A	2.10637	7.08537	4.64865	7.58097e-05	0.010233	1.61364	UP
SERPINF1	2.10491	13.1946	5.05669	2.51256e-05	0.00533203	2.63579	UP
ANLN	2.0838	5.07809	3.12957	0.00412793	0.0879191	-2.05838	UP
MMP14	2.07645	9.86902	5.44597	8.77998e-06	0.00343342	3.60816	UP
DNAI1	2.07532	6.76133	2.6868	0.0121121	0.159682	-3.02321	UP
REEP2	2.07271	8.81324	5.49954	7.6006e-06	0.00313122	3.74143	UP
RSPH10B	2.0726	5.72095	2.56567	0.0160723	0.18346	-3.27321	UP
DEFA4	2.17129	5.59986	1.79266	0.084072	0.366227	-4.68462	NO
LDLRAD1	2.07042	7.70073	2.67602	0.0124237	0.161952	-3.04573	UP
OGDHL	2.06652	4.72266	4.06596	0.000363314	0.0221308	0.165371	UP
PTPRT	2.06497	5.01256	2.7895	0.00948923	0.14128	-2.80619	UP
CCDC113	2.06406	5.93787	2.86332	0.0079448	0.127686	-2.64751	UP
TMEM45A	2.0593	9.62846	5.22565	1.59102e-05	0.00436471	3.05854	UP
NEK2	2.05918	3.11329	5.07715	2.37724e-05	0.00515575	2.68702	UP
CCDC135	2.05862	7.08865	2.59753	0.0149276	0.177203	-3.20809	UP
C8orf47	2.05419	6.53275	2.9342	0.00668782	0.116189	-2.49316	UP
TSHZ2	2.05225	7.58108	5.28461	1.35677e-05	0.00418394	3.20584	UP
LOC643037	2.05058	7.90035	2.56296	0.0161734	0.184082	-3.27873	UP
RAD54L	2.05023	6.60219	4.64081	7.7434e-05	0.010233	1.59402	UP
GPX8	2.04699	7.63893	5.31802	1.23976e-05	0.00394645	3.28924	UP
TTK	2.04471	3.57128	3.96572	0.00047443	0.0254257	-0.0805815	UP
GABBR2	2.04412	3.81264	4.21358	0.000244813	0.017539	0.529694	UP
CCDC78	2.04267	8.83858	2.89006	0.00744652	0.123836	-2.58953	UP
MGC24125	2.0416	4.06301	4.13542	0.000301805	0.0201021	0.33649	UP
ESCO2	2.04048	4.04714	4.02106	0.000409502	0.0236942	0.055034	UP
FAM65C	2.03839	6.38311	3.47246	0.00172801	0.053962	-1.26674	UP
CDH2	2.03503	5.41802	4.08779	0.00034276	0.021563	0.219085	UP
CCDC151	2.03216	8.09684	3.35708	0.00232334	0.0632554	-1.53671	UP
RAB42	2.02995	8.0342	4.50014	0.000113231	0.0122527	1.24242	UP
C3orf16	2.02804	4.48388	2.936	0.00665863	0.115886	-2.48924	UP
IGHG1	2.16565	10.923	1.93976	0.0627625	0.340939	-4.44382	NO
CYorf14	2.15351	6.22351	1.84114	0.0764491	0.35786	-4.60687	NO
LOC652494	1.93367	11.6778	1.86478	0.0729525	0.353184	-4.56837	NO
WDR63	2.02589	7.73428	3.4203	0.00197615	0.0576368	-1.3892	UP
DISC1	2.01651	4.06702	4.59439	8.77842e-05	0.0105001	1.47793	UP
ASPM	2.01195	6.69701	3.70375	0.000947142	0.0377632	-0.716253	UP
HIST1H3F	2.00694	5.49864	4.21153	0.000246163	0.017539	0.524614	UP
HMGB3	2.0058	10.293	5.16134	1.89308e-05	0.00455914	2.89774	UP
FLJ39632	2.00467	6.45086	3.78348	0.000768205	0.0336918	-0.523987	UP
LOC100132941	1.92909	10.9551	1.94614	0.0619564	0.339541	-4.43306	NO
C1orf87	1.99965	7.2356	2.54569	0.0168311	0.188191	-3.31381	UP
DNAI2	1.99955	7.81933	2.69883	0.0117731	0.157957	-2.99803	UP
DKFZp434K191	1.99918	7.72765	3.50026	0.00160836	0.0518762	-1.20119	UP
VCAN	1.99653	11.2556	5.25875	1.4549e-05	0.00422263	3.14127	UP
ADORA3	1.99607	6.45936	4.96182	3.24812e-05	0.00634703	2.39814	UP
SPATS1	1.98196	4.87847	2.50353	0.018542	0.198398	-3.39882	UP
ABCA6	1.97905	8.59474	2.35591	0.0258744	0.230649	-3.68951	UP
EYA2	1.97491	9.06909	3.86785	0.000614911	0.0293847	-0.319346	UP
SPATA8	1.97281	3.2955	4.88058	4.0471e-05	0.00709567	2.19458	UP
C1orf173	1.97004	4.69056	3.03989	0.0051584	0.101908	-2.25959	UP
SLC1A3	1.96905	10.4184	4.64889	7.57596e-05	0.010233	1.61426	UP
STEAP2	1.96743	9.08585	5.02026	2.77291e-05	0.00565653	2.54454	UP
PLAC4	1.96682	3.18397	4.40148	0.000147739	0.0136005	0.996399	UP
CGREF1	1.96612	6.97145	3.3567	0.00232565	0.0632554	-1.53762	UP
GPR81	1.96523	6.3541	2.89322	0.00738955	0.12328	-2.58264	UP
NMU	1.96476	5.31823	3.50267	0.00159841	0.0518001	-1.19552	UP
TPX2	1.96251	6.99056	3.93201	0.000518838	0.0264284	-0.162986	UP
HIG2	1.96192	11.9603	2.9967	0.00573812	0.108148	-2.35552	UP
DSG3	1.9595	3.15863	4.39943	0.000148559	0.0136005	0.991279	UP
HS3ST2	1.95593	8.12289	5.16153	1.89212e-05	0.00455914	2.89821	UP
CDKN3	1.95502	6.26969	3.72655	0.000892183	0.0365314	-0.66139	UP
LRRIQ1	1.95332	5.91283	2.52906	0.0174877	0.192492	-3.34744	UP
MAP1B	1.94779	7.75552	5.45687	8.52583e-06	0.00343342	3.6353	UP
SLC23A1	1.94702	3.49061	3.25648	0.00300036	0.0724426	-1.76926	UP
TEKT1	1.94623	5.80154	2.09415	0.0456228	0.300438	-4.17601	UP
ISM1	1.94443	8.85866	4.04894	0.000380182	0.0227856	0.123523	UP
SIX1	1.9407	8.0055	2.69214	0.0119603	0.158635	-3.01203	UP
FHAD1	1.93905	6.13964	2.38766	0.0241035	0.223757	-3.62793	UP
SPAG6	1.93806	6.74343	2.38239	0.0243896	0.225163	-3.63819	UP
CCNA2	1.93667	5.09927	4.9098	3.73927e-05	0.00690107	2.26781	UP
TIMP1	1.93419	12.826	3.70848	0.000935477	0.0375606	-0.704881	UP
NCAPG	1.93095	7.17741	3.34977	0.00236716	0.0638227	-1.55373	UP
AGBL2	1.92449	8.13931	2.76588	0.0100404	0.144746	-2.8565	UP
MNS1	1.92326	7.68833	3.18186	0.00362122	0.0814714	-1.93984	UP
DERL3	1.92231	5.82608	2.7787	0.00973757	0.142473	-2.82921	UP
RNASE2	1.91668	5.22359	3.15713	0.00385297	0.0837819	-1.99602	UP
LOC728763	1.91246	9.70822	2.74943	0.0104418	0.148045	-2.89139	UP
DLG2	1.91133	3.49131	5.21279	1.6473e-05	0.00436471	3.02639	UP
EFHB	1.91123	7.1145	2.735	0.0108063	0.150299	-2.92192	UP
EXO1	1.91075	4.89617	4.00725	0.000424833	0.0239993	0.0211572	UP
GLDN	1.90926	4.47877	4.34919	0.000170075	0.0143444	0.86624	UP
DST	1.9092	6.36765	3.50079	0.00160618	0.0518762	-1.19995	UP
MAGED4B	1.90811	7.82564	4.46724	0.000123742	0.0127162	1.16031	UP
CLDN8	1.90776	3.69096	2.80478	0.00914817	0.137551	-2.77354	UP
MRO	1.90689	3.39075	5.98975	2.04699e-06	0.00161598	4.95115	UP
PDE1A	1.90221	4.76844	3.59506	0.00125791	0.0440962	-0.976366	UP
FOXM1	1.90198	6.06161	3.50924	0.00157147	0.0511791	-1.17998	UP
KRT15	1.90181	10.962	2.6994	0.0117571	0.157956	-2.99682	UP
HMMR	1.90007	6.91132	3.40938	0.00203231	0.0583839	-1.41476	UP
GAS2L3	1.8989	5.12987	4.35741	0.000166355	0.0142129	0.886682	UP
FRMPD2	1.89651	4.30672	2.7378	0.0107346	0.149935	-2.91599	UP
FLJ21511	1.83127	5.77816	2.04367	0.0507053	0.316049	-4.26522	NO
UGT1A6	1.89329	7.4985	2.99499	0.0057624	0.108414	-2.35932	UP
IER5L	1.89021	10.9874	4.4444	0.000131603	0.0130997	1.10335	UP
CHEK1	1.88995	6.12878	4.13041	0.000305875	0.0201021	0.324128	UP
S100P	1.88779	11.3888	3.58242	0.00129993	0.0450885	-1.00645	UP
RSPH1	1.88656	11.1858	2.70663	0.011558	0.156453	-2.98166	UP
CFH	1.88352	13.205	4.91713	3.66581e-05	0.00689033	2.28617	UP
LAMA2	1.87918	10.6454	4.54128	0.000101328	0.011424	1.34518	UP
FAM27E3	1.87412	7.30653	5.52818	7.03702e-06	0.00313122	3.81259	UP
RAD54B	1.87251	6.06788	3.51008	0.00156806	0.0511791	-1.17799	UP
FOXN4	1.87199	3.80146	2.90258	0.00722348	0.122048	-2.56227	UP
HJURP	1.87197	4.81522	3.4929	0.00163925	0.0523498	-1.21857	UP
CDC25C	1.87153	3.40097	4.12706	0.00030862	0.0201021	0.315883	UP
EFCAB10	1.87152	4.40395	2.59974	0.0148513	0.176513	-3.20357	UP
B3GNT3	1.87148	7.84858	3.48582	0.00166947	0.0529721	-1.23526	UP
FAM183A	1.87078	9.87305	2.30168	0.0291754	0.2444	-3.79345	UP
RIBC2	1.86629	7.38724	2.82779	0.00865597	0.133627	-2.72416	UP
CKMT1A	1.86419	7.87915	3.56862	0.00134741	0.0461673	-1.03928	UP
PPAPDC1A	1.86415	4.58918	3.29637	0.00271182	0.0683549	-1.67739	UP
CPXM1	1.86322	7.08427	2.96323	0.00622958	0.111567	-2.42942	UP
CXorf22	1.86318	3.09052	3.34641	0.00238749	0.0641081	-1.56151	UP
FLJ13744	1.86164	3.20127	4.55873	9.66632e-05	0.0112884	1.38878	UP
CTSB	1.85991	13.2536	4.27914	0.000205321	0.0158706	0.692192	UP
TEKT2	1.85987	9.83083	2.40397	0.023238	0.221024	-3.59611	UP
IQUB	1.85822	3.85168	2.87478	0.00772746	0.126116	-2.62269	UP
TEKT4	1.8538	7.45052	3.4586	0.00179085	0.0550532	-1.29935	UP
PAX9	1.85193	3.75795	3.14993	0.003923	0.0847093	-2.01232	UP
COL11A1	1.85111	3.99625	3.19825	0.00347513	0.0788542	-1.90253	UP
TSPAN1	1.84936	11.2041	2.91024	0.00709009	0.120629	-2.54556	UP
TMEM146	1.84913	6.43506	2.11549	0.0436143	0.295051	-4.13783	UP
C20orf26	1.84246	7.4202	2.55427	0.0165013	0.186204	-3.2964	UP
IFNE	1.84195	2.94612	4.4777	0.000120301	0.0126107	1.1864	UP
RTDR1	1.83724	8.19372	2.68769	0.0120865	0.159487	-3.02134	UP
LOC653390	1.83659	6.63716	4.72961	6.09002e-05	0.00915656	1.81632	UP
NPL	1.83642	10.3074	5.67135	4.79064e-06	0.00262633	4.16756	UP
C9orf140	1.8346	6.36727	3.82625	0.00068633	0.0314279	-0.420404	UP
FAM81B	1.83385	7.61648	2.59245	0.0151049	0.178189	-3.21851	UP
KIF24	1.83353	4.50427	3.6489	0.00109323	0.0413357	-0.847805	UP
DUSP5P	1.83081	5.90678	3.43661	0.00189509	0.0568183	-1.35099	UP
CEP55	1.82988	6.67088	3.44174	0.00187023	0.0563524	-1.33894	UP
CD180	1.82936	3.87851	3.5597	0.00137895	0.0470848	-1.06046	UP
ZMAT3	1.82781	6.3862	4.09267	0.00033832	0.0215406	0.231113	UP
UCHL1	1.82043	10.03	4.57784	9.17998e-05	0.0109142	1.43654	UP
SPATA18	1.81719	8.59909	3.35105	0.00235941	0.0637008	-1.55074	UP
LRRC37A4	1.81711	5.61961	2.59452	0.0150326	0.177743	-3.21428	UP
FAM83D	1.81378	7.13137	3.63806	0.00112459	0.0418233	-0.873732	UP
PRRX1	1.81152	5.36688	4.26096	0.00021559	0.0161968	0.647102	UP
MMRN1	1.81148	7.76622	3.30048	0.00268362	0.068077	-1.66789	UP
ARMC4	1.81027	6.35623	2.32978	0.0274201	0.237685	-3.73979	UP
MDH1B	1.8083	4.35102	2.67503	0.0124527	0.162062	-3.04779	UP
SPATA17	1.80752	5.16031	2.30705	0.0288323	0.243281	-3.78323	UP
TMEM190	1.72305	10.8965	1.75144	0.0910537	0.373406	-4.74944	NO
PRDM15	1.80582	4.54321	3.28463	0.00279382	0.0697077	-1.70447	UP
DLEC1	1.80251	10.6036	2.76784	0.00999359	0.144388	-2.85233	UP
COL7A1	1.80162	8.96383	4.30659	0.00019072	0.0155539	0.760355	UP
C6orf165	1.80016	8.50389	2.58448	0.0153869	0.18001	-3.23482	UP
SH3PXD2B	1.79993	4.47273	4.40458	0.000146512	0.0135754	1.00411	UP
LOC401233	1.79987	8.05186	3.93738	0.000511497	0.0262993	-0.149865	UP
SULF1	1.79932	10.5746	4.11541	0.000318383	0.0204678	0.287146	UP
SPOCD1	1.79266	6.12586	3.94694	0.000498684	0.0260371	-0.126504	UP
C13orf26	1.79255	2.83219	4.2933	0.000197654	0.0157529	0.727353	UP
CENPE	1.79241	6.60165	3.3702	0.0022468	0.0618451	-1.5062	UP
C9orf24	1.7915	11.9242	2.27138	0.0311822	0.25257	-3.85083	UP
FAM154B	1.79149	4.50706	2.21331	0.0353806	0.268269	-3.95937	UP
FAM150A	1.78924	3.15635	4.56377	9.53557e-05	0.011202	1.40138	UP
PLTP	1.78879	11.4941	4.26669	0.000212297	0.0160705	0.661322	UP
LOC200383	1.78826	4.2952	2.3795	0.0245478	0.225163	-3.64381	UP
CCDC146	1.78824	9.49783	3.13195	0.0041034	0.0876459	-2.05299	UP
HBD	1.78785	6.32757	2.21043	0.0356017	0.268874	-3.96471	UP
PSPH	1.78747	9.13636	3.29753	0.00270382	0.068326	-1.67471	UP
CEP152	1.78497	5.90335	4.09437	0.000336792	0.0215406	0.235286	UP
SPAG4	1.78419	8.76235	3.12727	0.00415161	0.0881033	-2.06356	UP
LRRC46	1.78309	8.72145	2.46936	0.0200447	0.205295	-3.46708	UP
C7orf57	1.78272	4.15236	2.31805	0.0281408	0.240605	-3.76224	UP
WDR38	1.77994	7.46875	2.5663	0.0160489	0.183406	-3.27193	UP
DNAJA4	1.77919	11.3655	3.90207	0.000561686	0.0274392	-0.236036	UP
GSG2	1.77913	6.09777	4.3987	0.00014885	0.0136005	0.98947	UP
IGHA1	1.70273	10.0613	1.50546	0.143645	0.439381	-5.11085	NO
NUSAP1	1.77357	6.11275	3.6508	0.00108781	0.0413357	-0.843255	UP
STOML3	1.6533	4.88257	1.99599	0.0559586	0.329714	-4.34803	NO
KIF18B	1.77246	3.71842	2.98356	0.00592653	0.110129	-2.38458	UP
CCNB2	1.76926	7.95865	3.57621	0.0013211	0.0455825	-1.02123	UP
TTC16	1.76679	7.38958	2.62631	0.0139596	0.171763	-3.14889	UP
DNAH6	1.64796	4.71127	1.92909	0.0641331	0.342623	-4.46178	NO
CDCA2	1.7655	5.97409	3.24708	0.00307249	0.0734034	-1.79083	UP
CACNG6	1.76482	8.65965	2.27263	0.0310975	0.252361	-3.84849	UP
TBX6	1.76387	4.15085	3.589	0.00127789	0.0446378	-0.99079	UP
DNAH9	1.76243	8.11837	2.31271	0.0284748	0.241419	-3.77245	UP
MMP8	1.76052	3.01859	3.05477	0.00497192	0.0993176	-2.22639	UP
C20orf59	1.76001	7.05023	3.74769	0.000844011	0.0353879	-0.61043	UP
RPRML	1.75969	5.07091	3.16696	0.00375913	0.0829833	-1.97369	UP
SYT12	1.75755	5.3758	3.48462	0.00167466	0.0530515	-1.23809	UP
HIST2H2AA4	1.75656	13.4682	5.44208	8.87234e-06	0.00343342	3.59849	UP
ALDH1L2	1.75556	2.9972	4.71494	6.33657e-05	0.00933273	1.77959	UP
FAM166B	1.75221	7.86531	2.48729	0.0192426	0.20102	-3.43133	UP
BUB1	1.75166	6.03756	3.47882	0.00169992	0.0534001	-1.25177	UP
TXNDC6	1.75096	7.06144	2.61137	0.0144547	0.174269	-3.17968	UP
hCG_1981531	1.74777	4.2386	3.79321	0.000748777	0.0329863	-0.500449	UP
MEOX2	1.74773	6.81968	3.15828	0.00384189	0.0836904	-1.99341	UP
TROAP	1.74567	8.78473	3.99899	0.000434274	0.0241598	0.00090224	UP
COL5A1	1.7421	9.01597	3.29628	0.00271245	0.0683549	-1.6776	UP
SUZ12P	1.74025	5.55376	4.44614	0.000130987	0.0130997	1.10769	UP
FBXW10	1.74013	5.31155	2.87955	0.00763877	0.125442	-2.61235	UP
FLJ43080	1.73814	4.30208	2.41285	0.0227782	0.218866	-3.5787	UP
CCDC39	1.73662	3.74525	2.56721	0.016015	0.183248	-3.27007	UP
C4orf22	1.735	5.18886	2.14658	0.0408286	0.286012	-4.08172	UP
ANKFN1	1.73478	5.31314	2.91991	0.00692504	0.118846	-2.52444	UP
NUF2	1.7347	6.58771	3.1748	0.00368596	0.082199	-1.95589	UP
SCARA3	1.732	5.93379	3.33607	0.00245128	0.0651122	-1.58551	UP
PNLDC1	1.73182	3.75327	3.55265	0.00140441	0.0475429	-1.0772	UP
LRRIQ3	1.7315	4.63718	2.90857	0.00711895	0.121016	-2.54921	UP
CLCA4	1.72883	3.2194	4.27874	0.000205538	0.0158706	0.691213	UP
LUZP2	1.72609	3.31407	3.61982	0.00117939	0.0425555	-0.917331	UP
CLDN22	1.72414	2.76034	3.98912	0.000445818	0.0245773	-0.0232734	UP
CXorf59	1.72413	2.70013	4.33413	0.000177109	0.0146866	0.828783	UP
HS6ST2	1.72394	6.3804	2.36514	0.0253481	0.228226	-3.67168	UP
CXCL14	1.72268	10.6379	2.37984	0.0245293	0.225163	-3.64315	UP
FKBP10	1.7156	11.8213	4.60882	8.4427e-05	0.0105001	1.51401	UP
CNTN3	1.71307	4.44887	3.43833	0.00188672	0.0566763	-1.34695	UP
UBE2T	1.71271	7.85959	4.72134	6.22781e-05	0.0092415	1.79562	UP
C1orf192	1.71267	3.49902	2.53632	0.017198	0.190793	-3.33277	UP
SLC6A10P	1.70858	6.56994	3.70162	0.000952426	0.0378659	-0.721357	UP
FAM155B	1.70694	5.37962	3.17319	0.00370093	0.0822058	-1.95957	UP
SRGAP3	1.70442	5.81254	2.56213	0.0162043	0.184221	-3.28041	UP
IGFBP2	1.70426	14.1553	4.62312	8.12265e-05	0.0104096	1.54977	UP
FBXO32	1.70407	8.22204	3.34672	0.00238561	0.0641081	-1.5608	UP
MEX3A	1.70294	7.44116	4.59583	8.74444e-05	0.0105001	1.48152	UP
SALL4	1.70119	5.89745	3.33131	0.00248122	0.0657153	-1.59656	UP
MRAP	1.70108	5.08407	3.20084	0.00345248	0.0785518	-1.8966	UP
TMEM87B	1.70103	5.89762	4.04683	0.000382336	0.0227856	0.118314	UP
LRRC6	1.70018	7.62847	3.7055	0.000942793	0.0376659	-0.712029	UP
LRRC17	1.69935	6.76107	2.74645	0.010516	0.148352	-2.8977	UP
DNAH10	1.69924	8.50401	2.49848	0.0187573	0.198922	-3.40895	UP
ALDH1A3	1.6992	3.44071	2.7156	0.0113152	0.154437	-2.96281	UP
ASAM	1.69426	7.31775	4.24105	0.000227423	0.0166417	0.597747	UP
BUB1B	1.69408	6.1704	3.55497	0.00139598	0.0475017	-1.07169	UP
C10orf141	1.69383	4.43411	2.62542	0.0139884	0.171795	-3.15071	UP
FLRT2	1.69342	5.79971	3.18747	0.00357052	0.0805709	-1.92707	UP
HIST1H2AD	1.69245	11.4515	5.0917	2.28549e-05	0.00505953	2.72344	UP
ACCN2	1.69151	7.93991	4.15454	0.000286755	0.0195827	0.383698	UP
C20orf96	1.69005	6.57101	3.61979	0.00117946	0.0425555	-0.917385	UP
CDH3	1.68778	9.26705	3.31028	0.00261765	0.0675318	-1.64525	UP
MEX3B	1.68716	4.94161	4.85917	4.2887e-05	0.00742471	2.14091	UP
MMP2	1.68703	9.7925	3.5809	0.00130509	0.0451883	-1.01008	UP
S100A12	1.6851	9.95983	2.09363	0.045673	0.300668	-4.17694	UP
DYNLRB2	1.68261	9.18101	2.4914	0.0190631	0.20087	-3.42312	UP
C6orf154	1.68255	8.45053	3.03368	0.00523816	0.102662	-2.27342	UP
C15orf26	1.68218	5.93144	2.37221	0.0249511	0.226563	-3.65797	UP
HS3ST3A1	1.68184	3.60247	3.45253	0.00181906	0.0554201	-1.31362	UP
C22orf23	1.6806	6.19164	2.4573	0.0206015	0.208314	-3.49104	UP
MAT1A	1.67971	7.35377	3.65216	0.00108398	0.0413	-0.840017	UP
SPATA4	1.67699	5.51337	2.13338	0.0419912	0.289755	-4.10561	UP
TYMS	1.67611	8.99189	4.15028	0.000290043	0.0196797	0.373177	UP
STOX1	1.6749	5.4199	2.26165	0.0318526	0.254601	-3.86915	UP
F13A1	1.6727	11.4222	3.99767	0.000435797	0.0241598	-0.00232461	UP
HDAC10	1.67174	7.55402	4.34239	0.000173215	0.0144244	0.84933	UP
CCDC74B	1.67065	9.38814	3.18151	0.00362444	0.0814714	-1.94065	UP
SAMD11	1.66821	9.26542	3.8865	0.000585315	0.0284526	-0.27396	UP
ALS2CR12	1.6671	3.5074	2.94716	0.00647953	0.113848	-2.46476	UP
SLN	1.64327	7.6742	2.04428	0.0506408	0.316049	-4.26415	NO
BIRC5	1.66597	9.23419	3.27803	0.00284098	0.0704391	-1.71968	UP
STAB1	1.66513	11.2479	4.30331	0.000192409	0.0156271	0.752205	UP
GNB5	1.66483	3.92405	3.39163	0.00212688	0.060181	-1.45622	UP
AK3L1	1.66457	9.63865	4.53347	0.000103488	0.011488	1.32566	UP
SERPINE2	1.66095	8.3022	3.41172	0.00202014	0.0581188	-1.40928	UP
ANKRD45	1.66007	4.15758	2.74054	0.0106649	0.149385	-2.9102	UP
DNAH7	1.65713	6.7707	2.29708	0.0294724	0.245812	-3.8022	UP
C14orf45	1.65586	8.52316	2.79241	0.00942341	0.140681	-2.79998	UP
STXBP4	1.65308	7.151	3.52962	0.00149077	0.0496152	-1.13178	UP
ODZ4	1.65303	3.51598	3.96341	0.000477344	0.0254257	-0.0862214	UP
ASB14	1.64857	3.66725	2.41668	0.0225827	0.217624	-3.57119	UP
CD70	1.6475	7.62262	3.38765	0.0021487	0.0604085	-1.46553	UP
TMCO5A	1.64646	3.55525	3.24102	0.00311992	0.0739192	-1.80473	UP
hCG_1818231	1.64435	7.44463	4.28176	0.000203878	0.0158706	0.698708	UP
C17orf72	1.64416	10.6095	2.31514	0.0283224	0.241144	-3.76781	UP
CYP2A6	1.64312	5.50733	2.40934	0.0229588	0.219639	-3.58558	UP
LYG1	1.64208	6.76789	3.70928	0.000933504	0.0375606	-0.702943	UP
CDT1	1.64013	9.01538	4.0503	0.000378814	0.0227856	0.126848	UP
CTSK	1.63935	12.8666	3.92993	0.0005217	0.0264284	-0.168051	UP
COL6A3	1.63868	12.6986	3.62012	0.00117846	0.0425555	-0.916604	UP
FAP	1.63839	9.73332	2.67562	0.0124353	0.161995	-3.04655	UP
TMOD2	1.63815	4.92915	4.25519	0.000218958	0.0162457	0.632783	UP
C11orf70	1.63472	6.67707	2.74239	0.0106181	0.149258	-2.90628	UP
KIAA0101	1.63267	8.17069	3.02188	0.00539298	0.104554	-2.29967	UP
ARNTL2	1.63035	7.37585	3.50429	0.00159172	0.0516679	-1.19168	UP
SLC22A16	1.62906	4.75252	2.97481	0.00605514	0.110767	-2.40389	UP
KNTC1	1.62776	7.14477	2.94624	0.00649407	0.113848	-2.46677	UP
KCNE4	1.627	8.23267	2.60892	0.0145373	0.174944	-3.18471	UP
CCDC60	1.62628	2.89839	3.57281	0.00133282	0.0458268	-1.02932	UP
AGT	1.62593	9.00139	3.92761	0.000524925	0.0264284	-0.173727	UP
C1orf63	1.62419	11.1518	4.17621	0.000270597	0.0188046	0.437237	UP
MAD2L1	1.62298	7.37964	3.91097	0.000548602	0.027068	-0.214342	UP
HMGA2	1.62183	3.02813	4.05127	0.000377834	0.0227856	0.129236	UP
PRKY	1.61903	7.21035	3.61419	0.00119679	0.0428597	-0.930745	UP
KRT13	1.61819	6.08923	2.89682	0.00732524	0.122999	-2.57481	UP
DPY19L2P4	1.61734	6.00862	2.87416	0.00773919	0.126116	-2.62405	UP
LEPREL2	1.61709	10.5111	4.26783	0.00021165	0.0160705	0.664145	UP
MPHOSPH9	1.61578	5.68471	4.00657	0.000425607	0.0239993	0.0194806	UP
NCAM2	1.61451	5.02568	3.28917	0.00276181	0.0692592	-1.69399	UP
CAPS	1.61393	11.4374	2.68226	0.0122424	0.160523	-3.0327	UP
LXN	1.61182	11.2491	4.04148	0.000387825	0.0229165	0.105172	UP
C14orf174	1.60781	2.9064	3.05422	0.00497864	0.0993514	-2.22761	UP
TTLL10	1.60772	5.39119	2.12113	0.0430968	0.292993	-4.1277	UP
DEPDC1B	1.607	3.55279	3.51708	0.00153994	0.050823	-1.16145	UP
LOC100131176	1.60548	5.31782	2.69564	0.0118619	0.158394	-3.00469	UP
CCDC65	1.6041	5.68605	2.33646	0.0270176	0.236236	-3.72699	UP
VWCE	1.59624	9.43348	3.42671	0.0019439	0.0572729	-1.37419	UP
KIF2C	1.59576	8.03376	3.76621	0.00080393	0.0344974	-0.565746	UP
COL14A1	1.59499	9.13069	3.97012	0.000468911	0.0254257	-0.0698027	UP
RNASE3	1.59274	4.12292	2.8792	0.00764521	0.125442	-2.61311	UP
SLC27A2	1.59235	7.12843	2.34458	0.0265345	0.234117	-3.71136	UP
DKFZP434P211	1.59207	4.55685	3.0857	0.00460466	0.0935434	-2.15714	UP
GPR84	1.59089	6.87201	2.87941	0.00764126	0.125442	-2.61265	UP
AIM2	1.58584	6.86128	3.09629	0.00448498	0.0926865	-2.13336	UP
FBLN2	1.58519	11.1242	3.80602	0.000723935	0.0323981	-0.46944	UP
GDF15	1.58251	13.8528	3.7531	0.00083211	0.0353173	-0.597389	UP
DNAH2	1.58226	9.99237	2.36158	0.0255499	0.229049	-3.67856	UP
TOX3	1.58214	3.26084	2.99898	0.00570606	0.108148	-2.35047	UP
C22orf15	1.58192	8.86842	2.53248	0.0173507	0.191625	-3.34053	UP
RGS22	1.58137	8.05249	2.95644	0.00633399	0.11262	-2.44435	UP
CDC6	1.58083	6.02512	3.60818	0.00121569	0.0432304	-0.945098	UP
PCP4	1.57991	5.20852	2.39128	0.0239089	0.223337	-3.62088	UP
KIF15	1.57933	6.36402	4.12835	0.00030756	0.0201021	0.319058	UP
MYBL2	1.57539	6.89185	3.33087	0.00248397	0.0657153	-1.59757	UP
CXCL5	1.57253	5.00744	2.0752	0.0474747	0.305597	-4.20967	UP
COL15A1	1.57161	8.49245	3.11928	0.00423524	0.0894933	-2.08159	UP
RAB3C	1.57058	5.06007	3.71101	0.000929294	0.0375062	-0.698796	UP
XRN1	1.56976	5.22486	4.06815	0.000361206	0.0220705	0.170737	UP
C4orf47	1.56701	5.45598	2.39253	0.0238423	0.223337	-3.61845	UP
DUXAP10	1.567	3.59127	5.5099	7.3917e-06	0.00313122	3.76717	UP
FBN1	1.56605	11.8634	4.29729	0.000195548	0.0157524	0.737254	UP
HYDIN	1.56571	3.88261	3.17667	0.0036687	0.0820913	-1.95164	UP
C6orf91	1.56463	3.86733	2.3001	0.0292772	0.244733	-3.79646	UP
C1orf114	1.56026	6.7339	2.54796	0.016743	0.18775	-3.30919	UP
ALK	1.55644	3.10576	4.44112	0.000132772	0.0130997	1.09517	UP
TSNAXIP1	1.55579	7.27535	2.44185	0.0213357	0.212254	-3.52163	UP
WFDC2	1.55551	9.90268	2.70879	0.0114991	0.156084	-2.97713	UP
SERPINC1	1.55446	4.22394	3.14265	0.0039951	0.0858903	-2.0288	UP
SNED1	1.55416	7.48592	3.92272	0.000531774	0.0265699	-0.185662	UP
GUCY2F	1.55346	2.93796	3.77954	0.000776212	0.0338175	-0.533513	UP
CA3	1.55301	7.97893	2.39145	0.0239	0.223337	-3.62055	UP
ROR2	1.55171	8.80825	4.37831	0.000157252	0.0138967	0.938706	UP
LOC100132439	1.55105	5.53395	4.54876	9.93015e-05	0.01137	1.36386	UP
BOC	1.55046	7.2132	3.9381	0.000510515	0.0262993	-0.148096	UP
SC65	1.54967	8.70978	4.4237	0.000139153	0.0132035	1.05176	UP
DEPDC1	1.54658	5.86669	3.83308	0.000674066	0.0310826	-0.403826	UP
TMEM59L	1.54538	5.45962	3.9668	0.000473072	0.0254257	-0.0779398	UP
LOC727834	1.54411	6.20345	2.65895	0.0129324	0.165093	-3.08128	UP
FAM64A	1.54394	7.41709	3.16654	0.00376318	0.0829833	-1.97467	UP
HOXB2	1.54189	7.77548	4.14029	0.000297897	0.0201021	0.348515	UP
CRISP2	1.54078	4.24851	2.66135	0.0128597	0.165019	-3.07629	UP
CD84	1.54025	7.24456	3.38086	0.00218636	0.0611732	-1.48136	UP
CENPM	1.53947	4.52475	2.70614	0.0115713	0.156525	-2.98268	UP
SHCBP1	1.53944	5.64421	2.46757	0.0201267	0.205679	-3.47065	UP
DNHD2	1.53768	2.62302	3.51459	0.00154988	0.0508504	-1.16734	UP
HAGHL	1.53663	8.25446	3.61106	0.0012066	0.0429845	-0.938222	UP
RNF175	1.53631	4.50301	3.54801	0.00142141	0.048036	-1.08821	UP
BTG4	1.53399	3.02051	3.17262	0.00370619	0.0822058	-1.96085	UP
IGHV1-69	1.62298	8.49244	1.80307	0.0823822	0.364816	-4.66806	NO
UBE2C	1.53249	8.4798	3.27138	0.00288923	0.0710111	-1.73498	UP
C7	1.53174	12.4397	3.34819	0.00237672	0.063993	-1.55739	UP
CA1	1.5267	6.37122	2.6557	0.0130312	0.165352	-3.08802	UP
CKAP2L	1.5256	4.25135	2.87566	0.00771106	0.125981	-2.62079	UP
C18orf24	1.52321	3.23785	3.00969	0.00555764	0.107066	-2.32675	UP
MBD5	1.5222	4.27351	3.39565	0.00210509	0.0597785	-1.44684	UP
RAB3IL1	1.52135	7.85054	4.70154	6.57051e-05	0.00953497	1.74604	UP
RARB	1.52032	5.9857	2.7778	0.00975853	0.142663	-2.83113	UP
LRRN1	1.51999	5.34059	3.20456	0.00342034	0.0781294	-1.88812	UP
LOC157562	1.51948	8.67543	3.35435	0.00233962	0.0633496	-1.54307	UP
PDLIM4	1.51907	11.5504	3.01022	0.00555031	0.107066	-2.32556	UP
OLFML2B	1.51872	9.05645	4.87916	4.06268e-05	0.00709567	2.19102	UP
LOC100133121	1.51738	9.33007	4.67269	7.10365e-05	0.0101593	1.67383	UP
CD209	1.51728	8.21786	3.301	0.00268009	0.0680749	-1.66669	UP
GCNT3	1.51673	3.18637	3.75333	0.000831616	0.0353173	-0.596844	UP
GJB2	1.51653	4.97255	2.16768	0.0390298	0.28031	-4.04331	UP
MGC29506	1.5576	10.7988	1.93542	0.0633166	0.341713	-4.45113	NO
GPC6	1.51554	4.77336	3.58501	0.00129123	0.0448998	-1.0003	UP
PLK1	1.51194	8.42726	3.91403	0.000544165	0.0269164	-0.206867	UP
PSPC1	1.51157	9.60338	4.37025	0.000160704	0.0140339	0.91863	UP
AK7	1.50717	6.79695	2.32472	0.0277288	0.239081	-3.74949	UP
DTX2	1.50708	6.19978	3.1772	0.00366386	0.0820771	-1.95045	UP
KIF4A	1.50578	5.33199	3.26322	0.00294962	0.0718688	-1.75377	UP
SPAG5	1.50524	9.3785	3.80327	0.000729197	0.0324863	-0.476097	UP
NCRNA00166	1.50517	9.42145	2.26813	0.0314047	0.253084	-3.85696	UP
KLHL13	1.50481	5.78068	3.2117	0.00335939	0.077364	-1.87182	UP
C11orf16	1.50472	9.4659	2.23104	0.0340476	0.263205	-3.92643	UP
DNAJC12	1.50459	6.71292	3.47915	0.00169844	0.0534001	-1.25098	UP
PODN	1.50375	7.67711	3.33802	0.00243915	0.064965	-1.581	UP
FAM183B	1.49946	8.04747	2.18069	0.0379568	0.276798	-4.01951	UP
ZMYND10	1.49757	9.73445	2.24875	0.0327616	0.258841	-3.89335	UP
SERPINA3	1.49751	12.2023	2.53722	0.0171623	0.190503	-3.33094	UP
LQK1	1.4962	7.06428	3.7068	0.000939592	0.0376142	-0.708909	UP
C21orf96	1.49468	8.60777	3.85266	0.000640104	0.0302952	-0.356282	UP
OSM	1.4945	11.0538	2.51746	0.0179596	0.195289	-3.37082	UP
COL1A2	1.49263	13.8053	3.17398	0.00369358	0.0822004	-1.95776	UP
SLITRK6	1.49261	8.06767	2.2576	0.0321356	0.256047	-3.87676	UP
MKNK2	1.49153	9.49569	3.29585	0.00271535	0.0683549	-1.67858	UP
POLQ	1.49111	6.55493	3.62124	0.00117503	0.0425555	-0.913932	UP
FAM69A	1.49099	5.75235	3.7267	0.000891826	0.0365314	-0.661023	UP
CCL3L3	1.48855	11.3891	2.58834	0.01525	0.179374	-3.22694	UP
HOXA9	1.48794	4.56879	3.322	0.00254076	0.0664164	-1.61814	UP
PLD1	1.48676	5.47231	2.9868	0.0058796	0.109782	-2.37743	UP
IL10	1.48569	6.60103	2.94917	0.00644762	0.113703	-2.46032	UP
PLOD2	1.4828	9.80117	3.6281	0.0011542	0.0421838	-0.897545	UP
WDR69	1.48206	7.2367	2.18406	0.037683	0.276273	-4.01333	UP
SNAP25	1.48137	5.16094	2.45475	0.0207213	0.208764	-3.49611	UP
MTL5	1.48043	5.00437	3.10688	0.00436829	0.0913269	-2.10954	UP
JSRP1	1.47971	6.72853	2.19072	0.0371468	0.274786	-4.00107	UP
SLC5A3	1.47941	6.03758	3.35967	0.00230804	0.0630034	-1.5307	UP
PCBP3	1.47906	3.90354	3.30386	0.00266071	0.0679325	-1.66009	UP
CLEC11A	1.47903	10.0921	3.84433	0.000654339	0.0306799	-0.376511	UP
RPGRIP1L	1.47808	6.5695	3.41408	0.00200797	0.0578684	-1.40377	UP
C3orf34	1.47717	5.31453	3.37411	0.00222442	0.0617456	-1.49708	UP
CCL16	1.47705	3.62836	3.49508	0.00163004	0.0521752	-1.21342	UP
FAM30A	1.4743	8.69335	2.62262	0.0140803	0.172295	-3.1565	UP
C9orf116	1.47413	9.79249	2.49574	0.0188751	0.199528	-3.41443	UP
FSD1L	1.47278	4.09208	3.61794	0.00118517	0.0426513	-0.921805	UP
DIRAS1	1.47149	7.11034	4.01655	0.000414442	0.0237774	0.0439813	UP
KDELR3	1.46984	8.82711	4.03564	0.0003939	0.023137	0.0908409	UP
DPYSL4	1.46965	6.81963	2.66935	0.01262	0.163645	-3.05962	UP
C6orf167	1.46927	5.83413	3.69626	0.000965908	0.0381538	-0.734254	UP
CCNB1	1.46873	7.84407	3.63408	0.00113635	0.0419983	-0.883268	UP
RGS17	1.46865	3.2937	3.55337	0.00140176	0.0475347	-1.07547	UP
E2F2	1.46769	8.11321	3.55391	0.00139983	0.0475347	-1.07421	UP
HMGB3L1	1.46764	7.27691	2.99348	0.00578375	0.108712	-2.36264	UP
KIAA1211	1.46709	6.34771	3.64176	0.00111381	0.0417119	-0.864904	UP
ANKRD26	1.467	6.74767	2.90082	0.00725432	0.122264	-2.56609	UP
VSTM2L	1.46611	7.8872	3.21216	0.00335553	0.077364	-1.87078	UP
LOC441795	1.46489	8.29802	3.7951	0.000745063	0.0328961	-0.495879	UP
RCN3	1.46482	8.52547	3.90805	0.000552857	0.0271322	-0.221454	UP
SLC28A3	1.46427	3.67454	4.01218	0.000419291	0.0237846	0.0332601	UP
CYP2A7	1.46174	5.68062	2.28715	0.0301232	0.248542	-3.82105	UP
CDYL2	1.46098	5.0509	4.28764	0.000200682	0.0158426	0.713307	UP
ANKRD18A	1.45771	5.94034	2.38601	0.024193	0.224276	-3.63115	UP
IGK@	1.50514	9.85804	1.52176	0.139523	0.433742	-5.08829	NO
ROPN1B	1.45721	3.2874	2.93111	0.00673849	0.116966	-2.49994	UP
CDCA5	1.45618	7.82919	3.44823	0.0018393	0.0556812	-1.32372	UP
COL24A1	1.45202	6.94584	3.63686	0.00112814	0.0418233	-0.876616	UP
SERPINI2	1.45178	6.59114	2.13454	0.0418876	0.289661	-4.10351	UP
NDC80	1.45104	7.64942	3.23643	0.00315633	0.0744438	-1.81526	UP
MFAP2	1.45048	9.00725	2.77998	0.00970796	0.142261	-2.8265	UP
GPSM2	1.45005	5.96317	3.09151	0.00453857	0.093311	-2.14409	UP
STAR	1.499	5.00219	2.03213	0.0519342	0.319207	-4.28538	NO
C10orf12	1.44904	5.89324	4.74381	5.86035e-05	0.00905137	1.85191	UP
OAF	1.44866	7.6954	3.53205	0.0014814	0.0494149	-1.12601	UP
CPT1C	1.44617	9.2321	4.15491	0.00028647	0.0195827	0.384618	UP
HIST1H4K	1.44573	8.60636	4.49081	0.000116118	0.0123864	1.21913	UP
WDR49	1.44519	2.93946	3.36834	0.0022575	0.0619667	-1.51053	UP
LOC100134331	1.49669	9.10387	1.75314	0.0907576	0.373321	-4.7468	NO
PLN	1.44494	3.96815	2.94994	0.0064355	0.113703	-2.45863	UP
ZNF214	1.44434	5.15392	2.33846	0.0268977	0.235725	-3.72314	UP
BAI2	1.44417	6.04868	4.09167	0.000339225	0.0215406	0.228647	UP
FKBP11	1.44413	11.92	3.13144	0.00410869	0.0876639	-2.05416	UP
MEIG1	1.44285	4.61605	2.44809	0.0210361	0.210319	-3.50928	UP
IKZF2	1.44269	3.41774	3.42095	0.00197285	0.0576368	-1.38768	UP
ABHD12B	1.44165	3.12513	2.77991	0.00970943	0.142261	-2.82663	UP
MKI67	1.44094	3.5642	2.93713	0.00664021	0.115667	-2.48675	UP
PGF	1.43952	7.82686	3.33456	0.00246074	0.0652757	-1.58902	UP
HIST1H4J	1.43855	9.04289	4.60824	8.45596e-05	0.0105001	1.51256	UP
BFSP2	1.43759	4.33672	2.41691	0.0225711	0.217624	-3.57074	UP
ZFP14	1.43728	5.70134	2.31528	0.0283138	0.241144	-3.76755	UP
CLGN	1.43618	5.59044	2.52747	0.0175517	0.193088	-3.35065	UP
NAV3	1.43554	8.68084	3.08727	0.00458673	0.0935163	-2.15362	UP
DIO1	1.43492	3.74296	3.0352	0.00521856	0.102456	-2.27004	UP
CDKN2C	1.43487	11.2387	4.42622	0.000138213	0.0132035	1.05803	UP
TCN1	1.43408	5.03521	3.40118	0.00207548	0.0593371	-1.43392	UP
FLJ23834	1.43399	8.63989	2.20089	0.0363421	0.271621	-3.98234	UP
MS4A4A	1.43375	11.4473	3.4348	0.00190389	0.0568183	-1.35522	UP
HAMP	1.43345	7.63925	2.78718	0.00954225	0.14128	-2.81115	UP
FGF14	1.43315	6.12449	2.9689	0.0061436	0.111128	-2.41693	UP
LOC401847	1.49505	7.23239	1.49699	0.145824	0.440597	-5.12249	NO
CD38	1.43308	8.98996	2.68054	0.0122922	0.160767	-3.03629	UP
C6orf206	1.432	8.36373	2.18201	0.0378487	0.276455	-4.01707	UP
C21orf121	1.43123	4.24489	2.18711	0.0374364	0.275894	-4.00771	UP
PLB1	1.4307	2.86883	5.02356	2.74823e-05	0.00565653	2.55282	UP
GSTA2	1.42913	8.42949	2.5358	0.0172188	0.190876	-3.33382	UP
DIO3	1.42475	8.58447	3.69598	0.000966604	0.0381538	-0.734915	UP
WDR65	1.42394	2.83795	2.93434	0.00668567	0.116189	-2.49288	UP
CCDC93	1.42225	4.75636	4.35475	0.000167548	0.0142532	0.880074	UP
THY1	1.42084	12.1286	2.46289	0.0203416	0.207366	-3.47994	UP
C15orf42	1.42066	4.12122	4.02006	0.00041059	0.0236942	0.052588	UP
tcag7.977	1.42033	4.22329	2.42372	0.0222272	0.216338	-3.55735	UP
SLFN13	1.4199	4.37407	2.77096	0.00991945	0.144045	-2.8457	UP
HIST1H4F	1.4193	7.16501	4.0323	0.00039742	0.0232744	0.082641	UP
C3orf25	1.41716	7.95605	2.61684	0.0142716	0.173652	-3.16842	UP
TTYH3	1.41661	9.82042	4.07434	0.000355291	0.0219459	0.185967	UP
LOC284297	1.41612	6.92328	2.69775	0.0118029	0.158107	-3.00027	UP
GGT5	1.4158	9.18504	3.62385	0.00116707	0.0424969	-0.907708	UP
HSPA1A	1.41549	15.0282	4.32381	0.00018209	0.0150365	0.803148	UP
C16orf59	1.41545	7.41358	3.28706	0.00277662	0.069416	-1.69886	UP
LOC729170	1.41512	3.99022	2.56213	0.0162042	0.184221	-3.28041	UP
C4orf48	1.41425	11.6603	3.96616	0.00047387	0.0254257	-0.0794939	UP
STON1-GTF2A1L	1.41414	5.8859	2.10825	0.0442866	0.296687	-4.15081	UP
CDCA8	1.41405	8.70945	3.72276	0.000901096	0.0367439	-0.670515	UP
ST8SIA5	1.41214	4.37749	3.4439	0.00185988	0.0561262	-1.33388	UP
PRSS2	1.41182	8.57372	3.19493	0.00350424	0.0793117	-1.91009	UP
A1BG	1.41107	9.90118	4.49788	0.000113925	0.0122527	1.23677	UP
IGDCC4	1.40857	5.80955	2.47924	0.0195991	0.202517	-3.4474	UP
PGM2L1	1.40767	8.78906	3.93414	0.000515914	0.0264284	-0.157783	UP
PYCR1	1.40755	7.78976	3.39933	0.00208535	0.0593889	-1.43825	UP
SLC16A14	1.40676	5.83525	3.57409	0.00132838	0.0457538	-1.02627	UP
DKFZP586H2123	1.40654	8.5018	2.72519	0.0110609	0.15238	-2.94261	UP
LRRC43	1.40579	5.50482	2.24185	0.0332573	0.26005	-3.90626	UP
FKBP14	1.4037	9.0287	3.76586	0.000804656	0.0344974	-0.566575	UP
SPC24	1.4033	5.95042	3.16309	0.00379583	0.0834091	-1.98249	UP
CCDC88B	1.40316	6.99892	3.59197	0.00126806	0.044373	-0.98372	UP
HIST1H2AL	1.40181	2.76192	4.25775	0.000217454	0.0162417	0.63915	UP
DEPDC7	1.40038	5.45819	3.17132	0.00371833	0.0823625	-1.96381	UP
CCDC40	1.39787	5.45392	2.09984	0.0450793	0.298507	-4.16585	UP
CCDC136	1.39605	4.80206	3.69034	0.000980985	0.0385672	-0.748464	UP
SPC25	1.39381	5.77564	2.71903	0.0112235	0.153612	-2.95558	UP
C7orf53	1.39306	7.48923	2.57205	0.0158368	0.182495	-3.26021	UP
CERCAM	1.39109	5.52208	3.5143	0.00155107	0.0508504	-1.16804	UP
IGSF21	1.39101	9.93716	3.50608	0.00158435	0.0515136	-1.18744	UP
MOXD1	1.39025	11.8979	3.9152	0.000542481	0.0269005	-0.204014	UP
STK38L	1.38967	8.73389	4.29125	0.000198747	0.0157529	0.722257	UP
SMC5	1.38954	8.23472	3.64853	0.0010943	0.0413357	-0.848709	UP
LOC100131110	1.38922	7.63105	4.26629	0.000212525	0.0160705	0.660331	UP
HIST2H4B	1.38719	8.50795	3.80214	0.00073138	0.0324919	-0.478845	UP
ITPKA	1.38538	8.04751	3.94452	0.000501892	0.0260529	-0.132409	UP
TCTEX1D1	1.38429	4.99551	2.13507	0.0418406	0.289438	-4.10256	UP
STMN2	1.38398	3.69336	2.97366	0.00607226	0.110862	-2.40643	UP
ITGA7	1.38387	12.8492	4.17038	0.000274849	0.019033	0.422844	UP
DNER	1.3838	3.93147	2.1664	0.0391371	0.280742	-4.04565	UP
RUNX1	1.38026	8.32543	2.90459	0.00718819	0.121776	-2.55788	UP
DUSP13	1.38021	4.61767	3.03195	0.00526059	0.102897	-2.27727	UP
ROPN1L	1.37971	7.4148	2.24684	0.0328987	0.259222	-3.89694	UP
TRPM2	1.37867	6.19637	3.41397	0.0020085	0.0578684	-1.40401	UP
EPHA3	1.37723	4.43361	2.85827	0.00804238	0.128472	-2.65844	UP
KBTBD6	1.37723	4.9612	2.66135	0.0128596	0.165019	-3.07628	UP
CPNE4	1.37423	3.53233	3.00177	0.00566709	0.108148	-2.34431	UP
UAP1L1	1.37375	9.49847	4.00151	0.000431377	0.0241598	0.00707039	UP
FLJ36840	1.3737	7.2995	2.6245	0.0140187	0.171922	-3.15262	UP
DPY19L2P2	1.37321	3.52954	2.28153	0.0304969	0.250161	-3.83168	UP
OLFM4	1.37244	3.39191	2.31173	0.0285364	0.241657	-3.77431	UP
SEC61A2	1.37206	7.16576	4.48398	0.000118279	0.0124832	1.20207	UP
P2RY6	1.37186	7.64373	2.91546	0.00700052	0.119602	-2.53416	UP
PKP1	1.37091	4.50873	3.4594	0.00178712	0.0550419	-1.29745	UP
CREB3L2	1.37045	9.24636	3.96293	0.000477956	0.0254257	-0.0874008	UP
IVL	1.37031	4.15169	2.1887	0.0373087	0.275364	-4.00479	UP
LYPD6B	1.36969	5.17194	2.91163	0.00706605	0.120428	-2.54252	UP
CLDN10	1.36664	7.05631	2.60702	0.0146018	0.175399	-3.18862	UP
DIP2B	1.36632	7.29888	2.65017	0.0132013	0.166219	-3.0995	UP
IGKV2-24	1.48832	8.4728	1.59824	0.121456	0.411437	-4.97979	NO
LEPRE1	1.3661	11.4523	4.1164	0.00031754	0.0204678	0.289591	UP
NEIL3	1.36592	2.68726	3.20266	0.00343678	0.0783236	-1.89247	UP
LOC440731	1.36575	6.74126	3.87854	0.000597772	0.0287747	-0.293338	UP
C14orf37	1.36512	5.48995	3.64615	0.00110111	0.0413357	-0.854388	UP
HIST3H2A	1.36505	11.2065	4.23742	0.000229652	0.0166633	0.588736	UP
MTTP	1.36493	4.91136	3.30396	0.00266	0.0679325	-1.65985	UP
L3MBTL	1.36454	5.60483	2.7222	0.0111395	0.152885	-2.9489	UP
LILRB5	1.36339	6.32529	3.61753	0.00118644	0.0426513	-0.922787	UP
RAMP1	1.36183	12.36	3.31597	0.00258002	0.066911	-1.63209	UP
KALRN	1.36171	7.08342	4.41662	0.000141836	0.0133937	1.0341	UP
LOC646470	1.35998	3.84847	2.52512	0.0176465	0.193688	-3.35538	UP
ZNF93	1.35978	6.76247	2.91092	0.0070784	0.120534	-2.54409	UP
ANO4	1.35941	3.86601	2.71984	0.0112021	0.153425	-2.95389	UP
FAM27A	1.35934	9.72933	4.46541	0.000124353	0.0127162	1.15576	UP
TXLNB	1.3593	7.29416	2.49935	0.01872	0.198922	-3.4072	UP
LOC730101	1.35741	4.35402	2.8947	0.00736304	0.123157	-2.57942	UP
CCDC81	1.35738	5.87691	2.06812	0.0481839	0.308052	-4.2222	UP
ADAP2	1.35722	11.3295	3.8529	0.0006397	0.0302952	-0.355701	UP
ERCC6L	1.35686	3.83465	3.43283	0.00191357	0.0569192	-1.35984	UP
NEURL2	1.35624	7.49935	2.74572	0.0105345	0.148507	-2.89926	UP
HIST1H1A	1.35589	3.91702	2.85372	0.0081314	0.128901	-2.66828	UP
LRRC34	1.35443	8.30416	2.35311	0.0260366	0.231155	-3.69493	UP
ZNF695	1.35396	2.85032	3.08757	0.00458323	0.0935163	-2.15293	UP
SERPINH1	1.35347	10.3941	3.41935	0.00198097	0.0576395	-1.39142	UP
FAR1	1.35316	6.05353	3.47836	0.0017019	0.0534001	-1.25283	UP
SLC2A1	1.35274	9.52541	3.37241	0.00223415	0.061755	-1.50106	UP
LOC100132357	1.35162	8.15478	4.48885	0.000116734	0.0123864	1.21424	UP
HIST1H4E	1.35153	6.17762	2.31346	0.0284277	0.241419	-3.77101	UP
SEMA3A	1.35069	4.0932	3.29754	0.00270379	0.068326	-1.67469	UP
CFB	1.34978	11.1904	2.86448	0.00792261	0.127555	-2.64501	UP
HIST1H3H	1.34921	6.5505	3.63936	0.00112079	0.0418147	-0.870632	UP
CDC2	1.34756	6.868	2.51883	0.0179032	0.195093	-3.36806	UP
RNF183	1.3458	5.43651	2.80501	0.00914305	0.137551	-2.77304	UP
KCNMA1	1.34568	6.8413	2.75126	0.0103965	0.147662	-2.88752	UP
ZNF451	1.34525	6.36562	2.6883	0.0120693	0.159487	-3.02007	UP
KCTD1	1.34498	8.4315	3.73135	0.000881013	0.0364426	-0.649825	UP
SAP30	1.34387	10.4335	4.20129	0.000253012	0.0178337	0.499276	UP
FHL2	1.3427	12.7245	3.14558	0.00396593	0.0854494	-2.02217	UP
C5orf34	1.34261	3.63388	3.60707	0.0012192	0.0432446	-0.947734	UP
KIF3C	1.34099	7.79911	3.74842	0.000842407	0.0353879	-0.608683	UP
DSE	1.34015	10.545	4.05389	0.000375199	0.0227844	0.135687	UP
FRMD6	1.34	7.9609	2.84809	0.00824271	0.130247	-2.68044	UP
C10orf92	1.33918	4.4539	2.28595	0.0302022	0.248777	-3.8233	UP
FGFR1OP	1.33864	7.77713	3.31666	0.00257551	0.0668818	-1.63049	UP
ATAD2	1.3363	6.16935	2.82148	0.00878844	0.13474	-2.73773	UP
SLC4A8	1.33392	4.94322	2.54341	0.0169197	0.188766	-3.31842	UP
TUBB2B	1.3335	4.19172	2.22315	0.0346354	0.26505	-3.94112	UP
HIST1H4I	1.3309	7.55785	3.96302	0.000477848	0.0254257	-0.0871942	UP
STK33	1.33058	7.93228	2.07645	0.0473504	0.305315	-4.20746	UP
KIF19	1.32961	4.02989	2.38178	0.0244229	0.225163	-3.63937	UP
SMO	1.32828	10.0877	4.24787	0.000223299	0.0164441	0.61465	UP
PIH1D2	1.32821	6.20522	2.42054	0.0223871	0.217437	-3.5636	UP
C3orf55	1.32762	6.27957	3.2095	0.00337807	0.0774442	-1.87685	UP
UGCGL1	1.32642	8.74227	3.76532	0.000805801	0.0344974	-0.567881	UP
HSP90AA1	1.32612	13.2319	3.53393	0.00147424	0.0494149	-1.12158	UP
GRIP2	1.32572	3.73171	2.50568	0.0184509	0.198013	-3.3945	UP
IKIP	1.32185	6.6266	2.97025	0.00612324	0.11108	-2.41394	UP
GJB5	1.32179	4.23363	2.51314	0.0181384	0.196369	-3.37952	UP
LASS6	1.3217	5.79347	2.70693	0.0115498	0.156453	-2.98103	UP
ADAMTS6	1.32047	4.82938	2.43623	0.0216084	0.213138	-3.53272	UP
HIST1H4H	1.31763	7.45599	4.4254	0.000138519	0.0132035	1.05599	UP
MAN1A2	1.31705	5.21195	2.78058	0.00969409	0.142247	-2.82523	UP
ABCC2	1.31627	5.29081	3.1975	0.00348164	0.0788904	-1.90422	UP
ARMC2	1.31611	6.87064	2.21496	0.0352545	0.267591	-3.95631	UP
ACSBG1	1.45923	5.38886	1.98867	0.056806	0.331159	-4.36061	NO
IQCG	1.31423	5.9505	2.39124	0.0239112	0.223337	-3.62096	UP
MND1	1.31316	4.97416	2.96418	0.00621505	0.111567	-2.42732	UP
FBXO16	1.31297	6.56067	2.91756	0.00696482	0.119321	-2.52958	UP
C1QTNF6	1.3123	9.49606	2.90032	0.00726322	0.12231	-2.56719	UP
C3orf15	1.31157	5.54153	2.19216	0.0370319	0.274141	-3.99842	UP
HIST1H2BD	1.31109	8.98387	3.70117	0.000953555	0.0378659	-0.722444	UP
DDX3Y	1.44093	6.24687	1.92732	0.0643628	0.342694	-4.46475	NO
SGTB	1.31082	5.11796	3.26682	0.00292281	0.0714803	-1.74548	UP
FLJ16686	1.31026	3.15777	2.39033	0.0239602	0.223689	-3.62274	UP
KRT81	1.43809	10.2558	1.8065	0.081832	0.36406	-4.66259	NO
CDC2L6	1.30925	5.89275	3.32924	0.00249429	0.0657633	-1.60134	UP
DOC2A	1.30852	5.57325	2.72987	0.0109388	0.151607	-2.93274	UP
FOXJ1	1.41927	10.6656	1.92678	0.0644328	0.342694	-4.46565	NO
KIRREL2	1.3076	3.84048	2.61203	0.0144324	0.174269	-3.17831	UP
WDR5B	1.30708	4.92973	2.38906	0.0240281	0.223757	-3.6252	UP
CASR	1.30488	3.07115	3.83468	0.000671231	0.0310826	-0.39995	UP
SNHG3-RCC1	1.30404	7.86488	3.9981	0.000435298	0.0241598	-0.00126902	UP
KCNE1	1.30372	4.90818	3.04408	0.00510517	0.101262	-2.25024	UP
PTGFRN	1.30353	6.02493	3.61357	0.00119875	0.0428597	-0.932245	UP
CPNE5	1.30271	10.5271	2.69337	0.0119257	0.158577	-3.00945	UP
CCDC80	1.30219	10.9113	2.24272	0.0331947	0.259869	-3.90464	UP
WFDC6	1.40858	4.00041	1.97559	0.0583479	0.334268	-4.38301	NO
C11orf66	1.30209	7.29453	2.13993	0.0414103	0.288077	-4.09376	UP
MERTK	1.30132	5.93856	3.07189	0.00476526	0.0957896	-2.18809	UP
ZNF233	1.30072	2.8062	3.67203	0.00102914	0.0398543	-0.792414	UP
VWA3A	1.39521	6.77029	1.93034	0.0639709	0.342623	-4.45967	NO
LOC221442	1.29907	7.00032	2.49663	0.0188367	0.199335	-3.41264	UP
MLF1IP	1.29879	6.76697	2.41916	0.0224571	0.217581	-3.56632	UP
ADAM23	1.29785	5.94	3.24558	0.00308418	0.0734034	-1.79427	UP
KLHL17	1.29727	7.08926	3.30814	0.00263189	0.0676717	-1.65019	UP
DFNA5	1.29685	8.33279	3.41839	0.00198587	0.0576395	-1.39368	UP
SGOL2	1.29679	5.6876	2.73629	0.0107732	0.150192	-2.91918	UP
SLC6A6	1.2967	4.37044	2.7892	0.00949608	0.14128	-2.80683	UP
ANKRD23	1.29669	7.29098	3.75359	0.000831027	0.0353173	-0.596193	UP
SLCO1B3	1.2966	2.73462	3.17944	0.00364326	0.0817083	-1.94534	UP
EIF4EBP1	1.29649	10.7554	3.88046	0.000594742	0.0287692	-0.288663	UP
TNFAIP8L1	1.29601	8.33606	2.90247	0.00722532	0.122048	-2.5625	UP
AURKB	1.29532	4.39441	2.82668	0.0086791	0.133716	-2.72654	UP
RPL22L1	1.29523	13.6582	4.29149	0.000198619	0.0157529	0.722855	UP
COL6A2	1.2949	12.1303	3.3936	0.00211618	0.0600072	-1.45163	UP
C1S	1.29447	14.6374	4.39217	0.000151493	0.0137781	0.973202	UP
LRGUK	1.29275	4.09806	2.31625	0.0282532	0.240866	-3.76569	UP
EMILIN1	1.29227	12.6157	3.62447	0.00116517	0.0424969	-0.906213	UP
KATNAL2	1.29184	4.04337	2.67677	0.0124017	0.161878	-3.04416	UP
CALD1	1.2892	10.5431	3.51503	0.00154813	0.0508504	-1.1663	UP
BHMT2	1.2882	6.75923	3.80977	0.000716815	0.0321524	-0.460356	UP
RFTN2	1.28764	6.39007	2.52681	0.017578	0.193165	-3.35197	UP
DNM1	1.28742	7.11974	3.26911	0.0029059	0.0712414	-1.74021	UP
CRYBB1	1.28736	5.04238	3.24658	0.0030764	0.0734034	-1.79198	UP
DLC1	1.28729	5.45178	3.24522	0.00308699	0.0734034	-1.7951	UP
RAB3B	1.28667	4.63351	2.49164	0.0190526	0.200867	-3.42264	UP
SESN3	1.28614	5.27472	3.14501	0.0039716	0.0854783	-2.02346	UP
PRRX2	1.28604	7.722	2.77602	0.00980014	0.143059	-2.83492	UP
ZNF702P	1.28543	3.97677	2.78658	0.00955578	0.14128	-2.81242	UP
HIST1H1B	1.28527	3.80086	2.61799	0.0142333	0.173312	-3.16605	UP
TMF1	1.28257	6.90835	2.60618	0.0146304	0.175529	-3.19035	UP
KIAA0114	1.28044	8.71608	3.74024	0.000860694	0.0359126	-0.628403	UP
PSD3	1.27968	7.82991	2.78424	0.00960941	0.141637	-2.81741	UP
ZBP1	1.27677	6.61711	2.18086	0.0379427	0.276798	-4.01919	UP
ELL3	1.27644	6.94547	2.90216	0.00723087	0.122048	-2.56319	UP
HIST3H2BB	1.27588	9.73451	3.74932	0.000840414	0.0353879	-0.606507	UP
CCDC110	1.27542	3.45845	3.39079	0.00213146	0.060181	-1.45818	UP
DONSON	1.27355	9.67077	3.51889	0.00153273	0.0506699	-1.15716	UP
PCOLCE	1.27329	11.5058	2.78546	0.00958156	0.141437	-2.81482	UP
PITX1	1.27225	4.84401	2.52118	0.017807	0.19438	-3.36333	UP
BASP1	1.27192	12.362	3.66788	0.00104036	0.0400273	-0.802359	UP
IGKV1-5	1.39383	11.4305	1.48102	0.150006	0.445097	-5.14428	NO
PGLYRP1	1.27157	5.39699	2.23625	0.0336652	0.261619	-3.91673	UP
LOC729915	1.27071	7.09148	3.6364	0.0011295	0.0418233	-0.877723	UP
SLC25A40	1.26902	6.60811	3.2729	0.00287816	0.0708879	-1.73149	UP
NCRNA00115	1.26861	7.0247	3.37839	0.00220023	0.0613331	-1.48712	UP
RP13-401N8.2	1.26746	7.38013	2.76923	0.0099605	0.144207	-2.84938	UP
SYNPO2	1.26739	3.86598	2.76119	0.0101534	0.145673	-2.86647	UP
LOC340888	1.26729	2.70371	3.42722	0.00194133	0.0572729	-1.37299	UP
CKM	1.2666	4.00857	2.83282	0.00855181	0.132897	-2.71335	UP
DDIT4	1.26591	14.3198	3.73239	0.000878606	0.0364426	-0.647313	UP
GINS1	1.26489	3.30512	3.08581	0.00460336	0.0935434	-2.15689	UP
APOE	1.26458	14.9449	3.17993	0.0036388	0.0817013	-1.94423	UP
PEX6	1.26434	9.67465	2.97298	0.00608247	0.110946	-2.40794	UP
SHMT2	1.2642	10.0566	3.8493	0.000645806	0.0304191	-0.364439	UP
WDR67	1.26363	8.61946	2.86873	0.00784161	0.126854	-2.63582	UP
ROPN1	1.26326	4.16505	2.1649	0.0392627	0.281164	-4.04839	UP
SIGLEC10	1.26304	7.16727	2.63752	0.0135984	0.169217	-3.12572	UP
CCL21	1.26083	9.23698	2.98714	0.00587461	0.109782	-2.37667	UP
SERPINB11	1.26049	3.8636	2.34318	0.0266177	0.234117	-3.71407	UP
ZNF667	1.25972	5.14199	2.78147	0.00967338	0.142055	-2.82332	UP
SPRR3	1.2594	5.54019	2.24081	0.0333328	0.260141	-3.90821	UP
NHS	1.25638	7.17968	3.06281	0.00487386	0.0976553	-2.20842	UP
HTR2B	1.2558	5.96331	2.6341	0.0137078	0.170149	-3.1328	UP
CALCA	1.25512	5.0211	2.36152	0.0255533	0.229049	-3.67867	UP
LOC642236	1.25399	5.28823	2.2406	0.033348	0.260141	-3.9086	UP
NSUN7	1.25396	6.39935	2.18301	0.0377678	0.276273	-4.01525	UP
PCSK6	1.25338	4.86637	2.69654	0.0118369	0.158274	-3.00282	UP
TBK1	1.25309	2.69082	3.41568	0.00199972	0.0578684	-1.40002	UP
ADAMDEC1	1.39026	6.1194	2.02923	0.0522473	0.31944	-4.29043	NO
FRMD5	1.2524	4.07974	2.82981	0.00861397	0.13329	-2.71982	UP
PMFBP1	1.2504	6.28933	3.63044	0.00114719	0.0421561	-0.891963	UP
GPT2	1.2502	5.60216	2.50293	0.0185672	0.198398	-3.40001	UP
C19orf51	1.38899	6.83613	2.02138	0.0531044	0.321987	-4.30411	NO
SGPL1	1.24973	6.27454	4.08462	0.000345669	0.021589	0.21129	UP
MED18	1.24869	5.70225	2.6264	0.0139565	0.171763	-3.14869	UP
ANKRD42	1.24815	5.62621	2.78821	0.00951861	0.14128	-2.80894	UP
QPCTL	1.24797	3.09694	3.14004	0.0040213	0.0863595	-2.03471	UP
FBLIM1	1.24666	10.1643	3.58635	0.00128672	0.044867	-0.997097	UP
LOC100132006	1.24657	4.83862	3.12613	0.00416354	0.0882617	-2.06615	UP
BACE2	1.2463	10.9746	3.16192	0.00380699	0.0834091	-1.98515	UP
C6orf195	1.24593	2.49104	2.92823	0.00678605	0.117585	-2.50625	UP
CDC25A	1.24542	5.37965	2.78343	0.0096281	0.141806	-2.81914	UP
TEP1	1.24498	7.75841	3.43168	0.00191924	0.0569192	-1.36255	UP
TLL2	1.24477	5.23178	3.87855	0.000597767	0.0287747	-0.29333	UP
LEP	1.24407	2.99074	2.65003	0.0132059	0.166219	-3.0998	UP
TSGA14	1.24366	5.53896	3.27547	0.00285944	0.0708079	-1.72556	UP
LOC653284	1.24363	5.90693	2.53318	0.0173226	0.191529	-3.33911	UP
ORC1L	1.24336	4.72192	3.0349	0.00522245	0.102456	-2.27072	UP
FABP3	1.24166	7.87428	3.84427	0.00065445	0.0306799	-0.376667	UP
ZNF610	1.24149	5.1376	2.48524	0.0193331	0.201305	-3.43544	UP
STARD5	1.24016	8.10144	2.91517	0.00700549	0.119602	-2.5348	UP
BRI3BP	1.23855	8.92297	3.95373	0.000489782	0.0258458	-0.109915	UP
ZNF215	1.23813	6.19112	2.15543	0.0400648	0.283924	-4.06563	UP
ANPEP	1.23784	9.88136	2.66645	0.0127064	0.164227	-3.06567	UP
INF2	1.23671	10.3455	4.36239	0.000164137	0.0141113	0.899088	UP
CCR2	1.23662	3.56596	2.15686	0.0399434	0.283774	-4.06305	UP
CDCA3	1.23649	5.57304	2.94735	0.00647651	0.113848	-2.46434	UP
IL23R	1.23607	2.95611	3.20058	0.00345475	0.0785518	-1.8972	UP
SLITRK4	1.23603	6.66614	2.32745	0.027562	0.238259	-3.74426	UP
RAD52	1.23587	7.69073	3.82116	0.000695614	0.031635	-0.432757	UP
RECQL4	1.23567	8.39697	3.81458	0.000707778	0.0318194	-0.448694	UP
THAP8	1.23508	6.84039	2.59499	0.0150161	0.177743	-3.21331	UP
RSHL3	1.38381	6.33934	2.00049	0.0554424	0.328789	-4.34026	NO
NRG2	1.23494	3.03726	2.75702	0.0102547	0.146445	-2.8753	UP
C7orf44	1.23489	7.57944	3.59889	0.00124543	0.0438144	-0.967235	UP
SPDEF	1.23453	7.28611	2.27427	0.0309861	0.252121	-3.84539	UP
ZFY	1.23438	6.31586	2.97807	0.00600695	0.110591	-2.3967	UP
CNGA3	1.23432	3.41624	2.14466	0.0409956	0.286703	-4.08519	UP
GSTA3	1.38154	6.58673	1.82501	0.0789163	0.361326	-4.63291	NO
LOC646446	1.23333	3.1419	3.35595	0.00233009	0.0632554	-1.53936	UP
RPS19	1.23122	14.2102	2.83668	0.00847269	0.13249	-2.70504	UP
PRUNE2	1.23069	8.8032	2.7031	0.0116549	0.157226	-2.98907	UP
ALOX12P2	1.23045	4.56796	3.00092	0.00567894	0.108148	-2.34619	UP
GCNT1	1.22997	6.75888	3.31194	0.00260658	0.0674226	-1.6414	UP
FREQ	1.22987	9.43783	2.69336	0.011926	0.158577	-3.00948	UP
C14orf143	1.22982	6.8138	3.71651	0.000915986	0.0371512	-0.685558	UP
C13orf34	1.22954	6.63654	2.7942	0.00938308	0.140398	-2.79615	UP
PIK3AP1	1.22734	6.23518	2.6991	0.0117654	0.157957	-2.99745	UP
OIP5	1.22731	6.88492	3.27292	0.00287799	0.0708879	-1.73144	UP
BICC1	1.2268	6.25269	3.30792	0.00263335	0.0676717	-1.65069	UP
PLGLB1	1.22656	5.48665	2.44285	0.0212875	0.211973	-3.51966	UP
KEL	1.22617	3.5482	2.27202	0.0311392	0.25257	-3.84964	UP
BMP2K	1.2254	6.73564	2.8581	0.00804575	0.128472	-2.65881	UP
GPR34	1.22459	7.45901	2.45779	0.0205785	0.208276	-3.49007	UP
C2orf77	1.37313	5.97876	1.97655	0.0582333	0.333902	-4.38137	NO
ERAF	1.22424	5.49774	2.72385	0.0110962	0.152633	-2.94544	UP
CEP78	1.22225	7.68435	3.30418	0.00265851	0.0679325	-1.65934	UP
SPAG4L	1.22177	3.61662	2.82228	0.00877152	0.13472	-2.73601	UP
CHRNB1	1.22157	3.93468	2.48144	0.0195011	0.202033	-3.44301	UP
DZIP1	1.22151	8.51366	3.67134	0.00103099	0.0398543	-0.794065	UP
RHOXF1	1.22093	4.09505	2.59716	0.0149405	0.177203	-3.20885	UP
PDGFD	1.22091	5.62929	2.15805	0.0398421	0.283462	-4.06088	UP
SPESP1	1.22065	4.0915	2.55917	0.0163156	0.184954	-3.28644	UP
IDH1	1.21982	11.0381	3.28315	0.00280434	0.069882	-1.70789	UP
ADAM22	1.21981	4.41821	2.35702	0.0258107	0.230393	-3.68737	UP
ABCB6	1.2184	9.2426	3.59702	0.00125152	0.0439502	-0.9717	UP
NID2	1.21777	10.0444	2.94339	0.0065394	0.114288	-2.47302	UP
LOC646903	1.21756	3.01557	2.6607	0.0128793	0.165048	-3.07764	UP
TRO	1.21699	9.68474	3.75107	0.000836564	0.0353879	-0.602291	UP
FSTL1	1.21612	13.6915	3.55645	0.00139061	0.0474009	-1.06817	UP
MGC16025	1.36872	7.05294	1.73569	0.0938486	0.377144	-4.7739	NO
SYT8	1.36264	5.59713	1.91677	0.0657471	0.345461	-4.48241	NO
IL1F9	1.2152	3.07543	2.47868	0.0196243	0.202566	-3.44853	UP
KGFLP1	1.21514	10.8282	3.1343	0.00407942	0.0874542	-2.04769	UP
ITGB8	1.21489	6.1531	2.39626	0.0236436	0.222768	-3.61117	UP
SETDB2	1.21344	7.49674	2.3489	0.0262811	0.232489	-3.70304	UP
SERPINB5	1.21333	2.85524	3.63332	0.0011386	0.0420026	-0.885076	UP
ZFP57	1.33806	4.72583	1.89045	0.0693135	0.350379	-4.52615	NO
MYO5A	1.2126	7.46159	2.41865	0.0224829	0.217624	-3.56733	UP
GPR137B	1.2119	9.535	4.27512	0.000207545	0.0158764	0.682237	UP
CHL1	1.21179	4.54466	2.418	0.0225158	0.217624	-3.5686	UP
NUCB2	1.21131	7.25646	2.84468	0.00831083	0.130487	-2.6878	UP
SMR3A	1.33214	7.99582	1.99128	0.0565026	0.330696	-4.35613	NO
ERCC6	1.2112	7.13638	3.39981	0.0020828	0.0593889	-1.43713	UP
XRRA1	1.21066	6.29573	2.24635	0.0329335	0.259222	-3.89785	UP
GLB1L3	1.21025	3.60857	2.5146	0.0180779	0.195928	-3.37658	UP
SERPINA6	1.2099	6.83296	2.65421	0.0130768	0.165352	-3.09111	UP
RPS6KA6	1.20989	3.86822	3.49493	0.00163068	0.0521752	-1.21378	UP
CD72	1.20983	6.40328	2.47738	0.0196821	0.20295	-3.4511	UP
LOC399959	1.20934	7.05999	2.83048	0.00860004	0.133226	-2.71837	UP
ZNF480	1.20881	8.60837	3.88381	0.000589496	0.0285855	-0.280511	UP
ALDH3A1	1.32701	5.50267	1.9346	0.0634226	0.341914	-4.45252	NO
VSIG4	1.20866	13.9539	3.10096	0.00443318	0.0920013	-2.12287	UP
HIST1H2BF	1.20805	11.5428	3.83948	0.000662775	0.0309221	-0.388292	UP
DNAH3	1.20803	5.65734	2.57059	0.0158904	0.182773	-3.26319	UP
CASC1	1.31948	6.84226	1.78357	0.0855705	0.368136	-4.69901	NO
GRAMD3	1.20802	8.44526	3.08433	0.00462032	0.0935434	-2.16021	UP
GEM	1.20666	10.8926	3.11112	0.00432236	0.0906547	-2.09999	UP
HIST1H1E	1.20628	9.02263	2.74093	0.0106552	0.149354	-2.90939	UP
LOC100131419	1.2059	5.05489	2.28982	0.029947	0.247643	-3.81598	UP
MGC23270	1.20484	4.97712	2.38908	0.0240272	0.223757	-3.62517	UP
CENPF	1.20464	2.87581	3.40596	0.00205024	0.0588132	-1.42277	UP
TET1	1.20443	3.96759	2.4674	0.0201343	0.205679	-3.47098	UP
C1R	1.20395	13.9435	4.36412	0.000163378	0.0141113	0.903373	UP
PFN2	1.2031	8.1633	2.84067	0.00839157	0.131441	-2.69644	UP
ITGA11	1.20278	8.06037	3.53972	0.00145226	0.0489109	-1.10785	UP
C17orf39	1.20269	7.02029	3.81932	0.000698994	0.0316967	-0.437214	UP
ALAS2	1.31876	9.85565	1.74894	0.0914926	0.373989	-4.75333	NO
BCORL2	1.2012	2.42257	2.77528	0.00981767	0.143209	-2.83651	UP
NBPF1	1.19962	3.84195	2.85492	0.00810778	0.128901	-2.66568	UP
RAD51AP1	1.19953	5.86716	2.34527	0.0264942	0.233955	-3.71004	UP
MTHFD2	1.19742	10.4875	2.58703	0.0152963	0.179684	-3.22961	UP
THAP2	1.19698	6.05928	3.77183	0.000792138	0.0342093	-0.552172	UP
BEND6	1.19691	2.95527	2.85838	0.00804028	0.128472	-2.6582	UP
ZNF440	1.19685	8.39533	2.12951	0.0423371	0.29101	-4.11259	UP
C1orf158	1.19652	8.37323	2.26173	0.0318476	0.254601	-3.86901	UP
LOC284244	1.19645	3.30045	3.42703	0.00194229	0.0572729	-1.37344	UP
TP73	1.19593	3.70085	2.27174	0.0311581	0.25257	-3.85017	UP
IL2RA	1.3033	5.98401	1.94916	0.061577	0.338939	-4.42795	NO
KIF2A	1.1944	9.53603	3.23216	0.00319051	0.0747838	-1.82504	UP
RFPL3S	1.19396	5.862	2.6004	0.0148285	0.176513	-3.20222	UP
ITGBL1	1.19265	9.52754	2.807	0.00909945	0.137489	-2.76877	UP
PTGIS	1.19239	6.02745	2.86241	0.00796228	0.127863	-2.64948	UP
FMO1	1.19217	7.06616	2.45703	0.020614	0.208314	-3.49157	UP
EFHC1	1.19064	9.14227	2.512	0.0181856	0.196663	-3.3818	UP
GBGT1	1.19043	7.99306	3.78044	0.000774379	0.0338123	-0.531341	UP
GNRH1	1.18985	7.41059	2.37096	0.0250207	0.226563	-3.66039	UP
C15orf62	1.18835	5.51047	2.28311	0.0303911	0.249643	-3.82868	UP
HELLS	1.18794	5.35667	2.61549	0.0143166	0.173878	-3.1712	UP
SPOCK3	1.18775	3.77005	2.15537	0.0400703	0.283924	-4.06575	UP
RHBDL2	1.18763	6.62653	2.71455	0.0113434	0.154715	-2.96502	UP
STAM2	1.18722	7.98656	3.52232	0.00151922	0.0503921	-1.14907	UP
MGAM	1.30148	5.51395	1.86018	0.0736217	0.354131	-4.57589	NO
SIGLEC1	1.18716	8.36994	2.68203	0.012249	0.160523	-3.03318	UP
COL8A1	1.18662	11.8424	2.84672	0.00826987	0.130352	-2.68338	UP
ERN2	1.18573	6.41958	2.34807	0.0263297	0.232815	-3.70464	UP
WDR78	1.18491	7.2598	2.1433	0.0411149	0.287135	-4.08767	UP
C14orf105	1.18448	2.48759	2.87662	0.00769324	0.125822	-2.61872	UP
MCM8	1.18352	7.66043	2.87247	0.00777097	0.126229	-2.62772	UP
FAM83A	1.18349	3.12414	2.66103	0.0128694	0.165036	-3.07695	UP
HOXB3	1.18349	6.34507	2.76942	0.00995605	0.144207	-2.84898	UP
WDR51A	1.18333	6.09094	3.08923	0.00456446	0.0934483	-2.14923	UP
C6orf182	1.18314	6.58358	2.48281	0.0194405	0.201885	-3.44029	UP
DNASE1L2	1.18289	5.21583	3.23257	0.00318719	0.0747838	-1.82409	UP
ASPHD1	1.18272	8.53234	3.31087	0.00261369	0.067518	-1.64388	UP
RAB26	1.18188	6.26055	2.80641	0.00911237	0.137494	-2.77004	UP
HIST1H2BL	1.18163	11.7878	3.76915	0.000797725	0.0343753	-0.558628	UP
C1orf85	1.18143	11.0617	3.81722	0.000702867	0.0317432	-0.442292	UP
KDELC1	1.181	7.3563	3.7162	0.000916733	0.0371512	-0.686306	UP
NPM3	1.18091	10.5618	3.6964	0.000965536	0.0381538	-0.733901	UP
MYCBPAP	1.2978	8.54221	2.01341	0.0539853	0.325032	-4.31792	NO
GDA	1.18044	3.22697	2.29603	0.0295407	0.245894	-3.80419	UP
ZNF514	1.17967	6.14638	2.42844	0.0219917	0.215185	-3.54807	UP
SGOL1	1.17937	3.71742	2.7662	0.0100326	0.144746	-2.85581	UP
SLC35D1	1.17879	4.4039	3.07182	0.00476618	0.0957896	-2.18827	UP
GPR162	1.1785	7.50395	3.23266	0.0031865	0.0747838	-1.82389	UP
D4S234E	1.17831	6.12376	2.31345	0.0284286	0.241419	-3.77104	UP
PKMYT1	1.17831	8.48411	3.26103	0.00296596	0.0720888	-1.75879	UP
AMPD3	1.17788	9.78757	4.04535	0.000383839	0.0227856	0.114696	UP
ALPK2	1.17687	3.22466	2.29605	0.0295398	0.245894	-3.80417	UP
HIST1H1C	1.17667	13.1525	3.25803	0.00298858	0.0724426	-1.76569	UP
KLHL32	1.1758	3.40482	2.13279	0.0420436	0.289826	-4.10667	UP
CFHR3	1.17506	10.3465	2.58487	0.0153733	0.179957	-3.23404	UP
DAB2	1.17415	12.2846	4.66007	7.35031e-05	0.010233	1.64224	UP
LOC63920	1.17395	6.72287	2.31295	0.0284594	0.241419	-3.77198	UP
PROM2	1.17362	7.52997	2.39143	0.0239008	0.223337	-3.62058	UP
SHOX2	1.17351	5.64264	3.6467	0.00109953	0.0413357	-0.853076	UP
EPHB2	1.17318	7.45501	3.53233	0.00148034	0.0494149	-1.12536	UP
IGHD	1.29066	5.88237	1.70404	0.099687	0.382661	-4.82253	NO
ASPHD2	1.17299	6.21606	2.87384	0.00774519	0.126116	-2.62474	UP
LOC388630	1.17289	7.56124	3.62937	0.00115038	0.0421561	-0.894508	UP
SORD	1.17252	7.69539	2.97023	0.00612356	0.11108	-2.41399	UP
INTS8	1.17157	8.18002	2.5565	0.0164166	0.185669	-3.29187	UP
ANKRD13D	1.17149	7.75012	2.8208	0.00880269	0.13474	-2.73917	UP
WIPF1	1.1712	7.58524	3.48595	0.00166892	0.0529721	-1.23496	UP
RASSF6	1.17074	3.45036	2.80303	0.00918666	0.137877	-2.77728	UP
SLC16A6	1.1707	7.68547	3.10185	0.00442331	0.0920013	-2.12085	UP
IBSP	1.17024	2.87574	2.1638	0.039355	0.281621	-4.05039	UP
IRF5	1.16995	11.1682	2.41929	0.0224507	0.217581	-3.56608	UP
C2CD3	1.1691	5.56392	2.64695	0.0133013	0.1671	-3.10618	UP
PTX3	1.28963	9.6717	1.41449	0.168477	0.469768	-5.23292	NO
VNN3	1.16866	4.17138	2.18487	0.0376174	0.27627	-4.01184	UP
COL22A1	1.16862	2.8294	2.98983	0.00583589	0.109276	-2.37072	UP
FER1L4	1.16614	3.81611	2.30398	0.0290285	0.244047	-3.78909	UP
ABCC5	1.16586	10.8663	3.37734	0.00220616	0.0614115	-1.48957	UP
ZBTB1	1.16585	6.76763	2.18254	0.0378063	0.27635	-4.01612	UP
CASC5	1.16569	5.05959	2.4532	0.020794	0.209138	-3.49917	UP
MRC1L1	1.16558	11.6722	2.34241	0.026663	0.234292	-3.71554	UP
PNOC	1.2855	6.9057	1.99494	0.0560795	0.329714	-4.34984	NO
PLA2G4A	1.16497	8.32328	3.03199	0.00526008	0.102897	-2.27719	UP
PAX8	1.1634	9.56228	2.60492	0.0146732	0.17577	-3.19293	UP
AQP9	1.16302	10.9768	2.55291	0.016553	0.186561	-3.29915	UP
CASC2	1.16259	2.65961	3.29529	0.00271928	0.0683665	-1.67989	UP
DLEU1	1.16176	7.12578	2.81115	0.0090092	0.136563	-2.75988	UP
ORC6L	1.16106	5.80232	2.37402	0.0248505	0.226478	-3.65446	UP
TF	1.16087	8.93649	2.25686	0.0321875	0.256357	-3.87815	UP
TDP1	1.15917	9.25812	3.68702	0.000989557	0.0387498	-0.756444	UP
BDH1	1.15865	8.06833	2.39408	0.0237592	0.223307	-3.61541	UP
PRC1	1.15862	8.6386	3.49048	0.00164951	0.0525924	-1.22427	UP
PTTG1	1.15826	10.4178	2.99638	0.00574274	0.108148	-2.35624	UP
AURKA	1.15776	6.96844	2.57939	0.0155698	0.18144	-3.24523	UP
TNFAIP6	1.28146	8.38254	1.77872	0.0863795	0.368136	-4.70667	NO
FDXR	1.15771	12.6253	3.86231	0.000623987	0.0296747	-0.332825	UP
ESD	1.15698	5.59	3.09033	0.00455199	0.0933486	-2.14676	UP
SLC38A6	1.15651	10.0514	3.46289	0.00177117	0.0548756	-1.28926	UP
HIST1H2BI	1.15648	9.3771	3.35616	0.00232882	0.0632554	-1.53886	UP
HOMER3	1.15645	13.4921	4.54774	9.9577e-05	0.01137	1.3613	UP
FHOD3	1.15582	7.37487	2.08291	0.0467129	0.303265	-4.19599	UP
TMEM86A	1.15533	6.04396	2.77047	0.00993112	0.144045	-2.84675	UP
CYP1B1	1.15408	11.2971	2.46454	0.0202658	0.206807	-3.47667	UP
GAS2L2	1.26961	6.32916	1.90529	0.0672822	0.347839	-4.50154	NO
PROK2	1.26495	8.32278	1.52395	0.138978	0.433655	-5.08525	NO
LRRC4C	1.154	6.00998	3.09007	0.00455486	0.0933486	-2.14732	UP
LOC651721	1.15398	2.77834	2.9703	0.00612256	0.11108	-2.41384	UP
FZD3	1.15332	5.03635	2.06844	0.0481519	0.307947	-4.22164	UP
ZNF227	1.15268	5.6784	2.23168	0.0340007	0.26299	-3.92525	UP
C17orf67	1.15246	5.8665	2.46752	0.0201288	0.205679	-3.47074	UP
NAV1	1.15154	7.58925	2.65394	0.0130851	0.165352	-3.09167	UP
TNFSF4	1.15148	5.85794	2.75889	0.0102091	0.1459	-2.87134	UP
LOC133874	1.15125	4.67958	2.96819	0.00615438	0.111128	-2.4185	UP
USP28	1.15005	7.01237	2.80465	0.00915099	0.137551	-2.77381	UP
ITCH	1.15002	7.77796	3.36672	0.00226685	0.0621368	-1.51429	UP
RAD50	1.14937	8.51983	2.1808	0.0379476	0.276798	-4.0193	UP
NFAT5	1.14873	7.25031	2.3932	0.0238062	0.223307	-3.61713	UP
CDC45L	1.14828	8.25477	2.6604	0.0128883	0.165048	-3.07825	UP
STRA6	1.14821	6.10048	2.72717	0.0110091	0.151994	-2.93844	UP
RBM24	1.14743	4.36486	2.44159	0.021348	0.212254	-3.52214	UP
CDC20	1.14652	7.42189	3.16179	0.00380824	0.0834091	-1.98545	UP
tcag7.907	1.14644	6.24405	2.42297	0.0222649	0.216463	-3.55883	UP
C12orf24	1.14562	6.5135	4.07377	0.000355831	0.0219459	0.184564	UP
MCM10	1.14515	4.83286	2.48634	0.0192843	0.20102	-3.43322	UP
HIST1H2BO	1.14493	10.2376	3.74665	0.000846326	0.0353879	-0.612945	UP
ZNF397	1.14435	6.55582	2.77078	0.00992356	0.144045	-2.84607	UP
C16orf55	1.14386	5.79163	2.59737	0.0149333	0.177203	-3.20843	UP
FNDC3B	1.14305	10.668	3.25719	0.00299494	0.0724426	-1.76762	UP
C9orf9	1.14274	8.26853	2.32974	0.0274224	0.237685	-3.73987	UP
TNFRSF6B	1.14243	11.1198	2.45053	0.0209203	0.209905	-3.50446	UP
TCP11	1.14239	3.07413	2.60744	0.0145874	0.175333	-3.18775	UP
FAM81A	1.14214	6.23914	2.81694	0.00888479	0.135516	-2.74746	UP
SIGLEC9	1.14189	7.27486	3.09008	0.00455482	0.0933486	-2.14732	UP
IGF2BP3	1.14189	7.2608	3.10474	0.00439162	0.0916205	-2.11436	UP
WISP1	1.25987	3.719	1.95671	0.0606389	0.337939	-4.41515	NO
C9orf72	1.14106	8.59934	2.07466	0.047529	0.305847	-4.21064	UP
GPR97	1.14104	6.81942	2.29152	0.0298349	0.2473	-3.81275	UP
ADH7	1.14092	3.0387	3.16102	0.00381556	0.0834091	-1.98718	UP
OCC-1	1.14018	8.55797	2.86886	0.00783916	0.126854	-2.63554	UP
CAPN13	1.25944	10.2513	1.91349	0.0661824	0.345732	-4.48788	NO
PTPRH	1.13989	5.53467	2.55088	0.0166309	0.186968	-3.30328	UP
FANCB	1.13988	3.87144	2.9019	0.00723531	0.122048	-2.56374	UP
TCERG1L	1.13977	4.92329	2.57595	0.0156945	0.182096	-3.25226	UP
CBS	1.13937	7.78333	2.72624	0.0110334	0.15217	-2.9404	UP
HSPA6	1.13803	11.5216	2.72291	0.0111208	0.152735	-2.94741	UP
WASF1	1.13524	8.36864	4.12732	0.00030841	0.0201021	0.316512	UP
MFAP5	1.25716	7.24679	1.97246	0.0587226	0.334484	-4.38836	NO
EPM2AIP1	1.1351	6.41831	2.29695	0.0294811	0.245812	-3.80245	UP
CALU	1.13411	10.0552	3.64668	0.00109959	0.0413357	-0.85313	UP
ZFX	1.13405	4.8003	2.96559	0.00619359	0.11153	-2.42421	UP
PLOD1	1.13399	11.0784	3.03579	0.00521097	0.102434	-2.26873	UP
NAT1	1.13361	8.02574	2.23368	0.0338537	0.262117	-3.92153	UP
LOC644387	1.1322	5.60353	2.30027	0.0292662	0.244733	-3.79613	UP
NCRNA00084	1.13207	10.0778	2.96403	0.00621745	0.111567	-2.42766	UP
FMO3	1.13066	10.6641	3.26863	0.00290943	0.0712414	-1.74131	UP
RAB36	1.13016	10.464	2.24828	0.0327954	0.259004	-3.89424	UP
GALNT6	1.12998	7.1666	2.37168	0.0249807	0.226563	-3.659	UP
FAM3D	1.12969	9.72707	2.25552	0.0322821	0.256903	-3.88067	UP
LOC339803	1.12968	8.00671	2.28845	0.0300373	0.248041	-3.81858	UP
DYDC1	1.12867	2.90761	2.61418	0.0143603	0.174088	-3.17389	UP
FKBP7	1.12794	9.52664	3.71233	0.00092608	0.0374531	-0.695616	UP
tcag7.1196	1.12748	7.24611	2.48089	0.0195254	0.202073	-3.44411	UP
GPR172B	1.12722	6.898	2.31806	0.0281404	0.240605	-3.76223	UP
POU2AF1	1.25096	10.4511	1.7364	0.0937227	0.377144	-4.77281	NO
IGKV1D-8	1.24893	5.64035	1.3267	0.195554	0.501373	-5.34452	NO
DES	1.12702	12.7551	2.28014	0.0305895	0.250595	-3.83429	UP
POMC	1.12679	9.67779	3.27399	0.00287024	0.0708879	-1.72899	UP
C6orf81	1.12607	4.29367	2.89433	0.00736971	0.123157	-2.58024	UP
FLJ37464	1.1255	6.39114	2.11138	0.043995	0.295955	-4.14521	UP
INCENP	1.12493	7.12981	3.11163	0.00431689	0.0906364	-2.09885	UP
NPAS2	1.12468	7.52983	2.96331	0.0062284	0.111567	-2.42925	UP
STK36	1.12434	8.09862	2.97137	0.00610653	0.11108	-2.41149	UP
NGEF	1.12422	7.39648	2.08497	0.0465119	0.302857	-4.19235	UP
ANKZF1	1.12406	9.00666	2.61077	0.0144748	0.174298	-3.18091	UP
GLYATL1	1.12371	3.22131	3.01685	0.0054604	0.105653	-2.31086	UP
ATP8B4	1.12184	6.54038	2.458	0.0205687	0.208276	-3.48965	UP
GLT8D4	1.12159	9.12545	3.1625	0.00380142	0.0834091	-1.98382	UP
LILRB3	1.12155	13.1156	3.03088	0.00527456	0.102966	-2.27966	UP
SOD2	1.24441	8.27917	1.86636	0.0727241	0.353184	-4.56579	NO
DHRS9	1.121	8.5409	2.29927	0.0293308	0.245077	-3.79804	UP
NRXN2	1.12071	6.4749	2.46247	0.0203611	0.207458	-3.48078	UP
LOC728460	1.12013	2.69375	2.49301	0.018993	0.200559	-3.41989	UP
TP53BP1	1.11894	9.96474	3.45366	0.00181375	0.0554201	-1.31096	UP
MB	1.24435	5.09231	1.63743	0.112971	0.400431	-4.92248	NO
GLI2	1.11773	6.817	3.37309	0.00223027	0.061755	-1.49948	UP
FLJ22167	1.24409	6.44377	2.00979	0.0543905	0.326363	-4.3242	NO
IGKC	1.24379	12.8082	1.39396	0.174529	0.476356	-5.25958	NO
XG	1.11586	4.1512	2.13152	0.0421574	0.290307	-4.10897	UP
TRIP13	1.11422	2.99538	3.20868	0.00338507	0.0775032	-1.87873	UP
PRR16	1.11217	6.78189	2.55971	0.0162954	0.184896	-3.28535	UP
LOC645195	1.11189	4.47945	2.44082	0.0213853	0.212518	-3.52366	UP
EFHD1	1.11149	6.16543	2.07011	0.0479832	0.307167	-4.21868	UP
ACTG2	1.11105	14.6186	2.60181	0.01478	0.176513	-3.19932	UP
XPOT	1.11058	7.50091	2.38827	0.0240708	0.223757	-3.62675	UP
PIK3R5	1.10874	7.77878	3.00608	0.00560723	0.10765	-2.33475	UP
STX16	1.10826	6.32254	2.41041	0.0229037	0.219459	-3.58348	UP
FOLR2	1.10822	9.68013	2.82436	0.00872774	0.134361	-2.73154	UP
SULF2	1.10764	12.6602	3.43978	0.00187969	0.056551	-1.34354	UP
FAM20C	1.10678	12.696	3.3957	0.00210483	0.0597785	-1.44673	UP
CLK4	1.10637	7.51579	2.19538	0.0367763	0.273069	-3.9925	UP
MTSS1L	1.10611	5.00852	3.39123	0.00212906	0.060181	-1.45716	UP
LY6D	1.10556	6.87368	2.58771	0.0152721	0.179517	-3.22821	UP
ADAMTSL4	1.10555	8.02746	2.34708	0.026388	0.233122	-3.70656	UP
HOXB6	1.10553	10.4056	3.31726	0.00257158	0.0668818	-1.62911	UP
DYNC2H1	1.24142	7.14986	1.93339	0.0635778	0.34246	-4.45455	NO
HIST1H1D	1.1047	8.96041	3.17252	0.00370709	0.0822058	-1.96107	UP
LOC100131993	1.10457	7.46808	2.29355	0.0297026	0.246732	-3.80891	UP
BLM	1.10418	7.33488	2.93803	0.00662564	0.115516	-2.48478	UP
NIN	1.1032	5.9583	2.65687	0.0129957	0.165352	-3.0856	UP
ZNF485	1.10251	5.3315	2.88221	0.0075897	0.125243	-2.60658	UP
SYCP2	1.10145	3.77796	2.74104	0.0106523	0.149354	-2.90914	UP
PI3	1.1011	6.71429	2.24514	0.0330201	0.259222	-3.90011	UP
ZNF417	1.10064	4.72737	2.48778	0.0192214	0.20102	-3.43036	UP
PSTPIP2	1.10048	5.68716	2.53466	0.0172639	0.190987	-3.33612	UP
PTPRZ1	1.24049	6.82202	2.02003	0.0532527	0.32249	-4.30645	NO
CRABP2	1.10002	7.34389	2.30357	0.0290544	0.244047	-3.78986	UP
SRPX	1.09958	11.2442	2.97439	0.00606141	0.110767	-2.40482	UP
TMEM117	1.09906	7.00684	3.25619	0.00300254	0.0724426	-1.76992	UP
ABCA12	1.09808	2.70443	2.82168	0.00878427	0.13474	-2.7373	UP
FCGR2A	1.09778	10.3934	3.25343	0.0030236	0.0726842	-1.77626	UP
C2orf37	1.09658	6.54455	4.43997	0.000133183	0.0130997	1.09231	UP
MPPED2	1.09608	4.85907	2.47083	0.0199781	0.204932	-3.46417	UP
ELN	1.09414	9.7129	3.30855	0.00262918	0.0676717	-1.64925	UP
KLHL10	1.0928	3.51521	3.23296	0.00318408	0.0747838	-1.8232	UP
BGN	1.09153	8.75328	2.88725	0.00749749	0.12445	-2.59564	UP
LOC645166	1.09135	9.17793	3.23506	0.00316726	0.0745932	-1.8184	UP
ARSB	1.09132	6.71938	3.24565	0.00308366	0.0734034	-1.79412	UP
EN1	1.09091	2.74003	2.6537	0.0130926	0.165352	-3.09218	UP
IL1R2	1.2396	5.48014	1.55837	0.130617	0.423528	-5.03689	NO
SLC37A2	1.0892	9.76766	2.9984	0.00571425	0.108148	-2.35176	UP
FBXO15	1.23824	8.39249	1.91555	0.0659082	0.345461	-4.48444	NO
HTRA3	1.08912	13.4073	3.07311	0.00475094	0.0956782	-2.18538	UP
PDZK1	1.08885	3.75197	3.22021	0.00328812	0.0760778	-1.85237	UP
TTR	1.08845	3.20654	2.63177	0.0137826	0.170648	-3.13761	UP
OMD	1.22908	5.13669	2.0478	0.050271	0.315268	-4.25797	NO
BMP1	1.08826	7.18109	2.81457	0.0089356	0.135725	-2.75255	UP
KIF7	1.08826	7.11693	3.47522	0.00171576	0.0536644	-1.26024	UP
CNTN5	1.08804	2.59511	3.43614	0.00189735	0.0568183	-1.35208	UP
LOC729314	1.08788	8.32603	3.30103	0.00267991	0.0680749	-1.66663	UP
SLC10A7	1.08758	4.41092	3.01641	0.00546635	0.105665	-2.31184	UP
CCDC88A	1.08743	9.47125	2.21565	0.0352023	0.267502	-3.95504	UP
SLC22A18AS	1.08563	8.22252	3.46796	0.00174818	0.0544196	-1.27733	UP
BTN1A1	1.08545	2.70735	2.65245	0.013131	0.165594	-3.09477	UP
TG	1.08507	7.23486	3.51434	0.00155089	0.0508504	-1.16793	UP
DDIT4L	1.08485	6.37644	2.06359	0.0486428	0.309562	-4.2302	UP
SPEF1	1.22374	4.39756	1.67009	0.106283	0.391784	-4.87387	NO
PAPLN	1.08473	5.65219	2.29085	0.0298793	0.247461	-3.81403	UP
GEFT	1.08447	6.93163	2.39233	0.0238531	0.223337	-3.61884	UP
USP35	1.08417	10.9332	3.83126	0.000677317	0.0310873	-0.408249	UP
NUP62CL	1.08386	4.22532	2.10568	0.0445276	0.29669	-4.15542	UP
FBXL13	1.0838	6.481	2.22096	0.0348001	0.265589	-3.94519	UP
ST6GALNAC1	1.21897	9.0294	1.91472	0.0660188	0.345701	-4.48583	NO
C6orf225	1.0837	10.562	2.8644	0.00792408	0.127555	-2.64518	UP
PTH1R	1.08362	8.65622	2.57364	0.0157787	0.18243	-3.25698	UP
HIST1H2BH	1.08316	10.6818	3.69499	0.000969109	0.0381763	-0.737289	UP
NEK11	1.08277	7.26731	2.14432	0.0410255	0.286713	-4.08582	UP
CYP2A13	1.08273	6.27035	2.2633	0.0317385	0.254526	-3.86606	UP
GDF11	1.08247	7.33784	3.46865	0.00174506	0.0544085	-1.27571	UP
SLC35E2	1.08237	7.35505	2.47229	0.0199118	0.204463	-3.46126	UP
CALML4	1.08223	9.09702	2.87077	0.00780284	0.126538	-2.63138	UP
C20orf12	1.08202	5.84033	2.49858	0.0187531	0.198922	-3.40875	UP
TK1	1.08178	12.2432	3.21288	0.0033494	0.0773144	-1.86912	UP
SEC23A	1.07935	8.47489	2.92137	0.00690044	0.11863	-2.52125	UP
LUM	1.07882	13.142	3.01273	0.00551612	0.106523	-2.32	UP
EVC2	1.0787	6.11197	2.53249	0.0173504	0.191625	-3.34052	UP
C6orf142	1.21134	3.37253	2.04982	0.0500603	0.314747	-4.25443	NO
C16orf71	1.21034	6.4484	1.44011	0.161161	0.459986	-5.1992	NO
WT1	1.20451	4.5037	1.68071	0.104181	0.389049	-4.85789	NO
UNC93B1	1.07818	7.81719	2.3435	0.0265986	0.234117	-3.71345	UP
TEKT3	1.19824	5.15966	1.73153	0.0946001	0.377711	-4.78034	NO
CYP7B1	1.07789	7.469	2.69819	0.0117909	0.158088	-2.99937	UP
TAGLN3	1.07691	3.13736	2.68111	0.0122755	0.160723	-3.0351	UP
SNCAIP	1.0764	6.77213	2.22842	0.0342423	0.263586	-3.93132	UP
ZNF154	1.07543	7.31083	3.41439	0.00200635	0.0578684	-1.40303	UP
C1orf190	1.07397	7.81184	3.06546	0.00484187	0.097113	-2.20248	UP
SPAG8	1.19436	8.86046	1.7453	0.0921356	0.375029	-4.759	NO
TBX19	1.07315	9.1401	3.17577	0.00367697	0.0820913	-1.95368	UP
SLC44A4	1.19211	9.15292	1.84654	0.0756378	0.356538	-4.59811	NO
CHST5	1.07282	5.55952	2.05983	0.0490263	0.310785	-4.23683	UP
TXNDC5	1.07133	13.4712	2.6876	0.0120892	0.159487	-3.02153	UP
IP6K2	1.07092	10.7557	3.68086	0.00100563	0.0391464	-0.771227	UP
LAX1	1.1921	4.66972	1.90972	0.0666868	0.346953	-4.49418	NO
SPON2	1.07049	14.7503	3.90725	0.000554027	0.0271322	-0.2234	UP
LPP	1.07002	9.52931	2.63044	0.0138256	0.170966	-3.14036	UP
WIT1	1.19123	5.57502	1.8787	0.0709591	0.35171	-4.54553	NO
LOC729085	1.06922	8.41664	3.12854	0.00413847	0.0879191	-2.06069	UP
FLJ11710	1.06889	7.17801	2.3112	0.0285696	0.241754	-3.77532	UP
SAMD8	1.06887	6.3448	3.1124	0.00430857	0.0905579	-2.0971	UP
ZNF286A	1.06878	6.37225	4.61298	8.34831e-05	0.0105001	1.52442	UP
FLNC	1.06848	7.86542	2.07641	0.0473544	0.305315	-4.20753	UP
IGSF22	1.06847	5.82746	2.88521	0.0075346	0.124665	-2.60006	UP
TPBG	1.06784	8.74919	2.89111	0.00742747	0.123808	-2.58723	UP
ZNF785	1.06765	4.59369	2.27037	0.0312515	0.252772	-3.85274	UP
CREG1	1.06718	12.1063	3.16927	0.00373743	0.0826002	-1.96845	UP
ZNF692	1.06689	11.0871	3.1602	0.00382341	0.083472	-1.98904	UP
SATB2	1.06651	2.81194	3.67839	0.00101214	0.039322	-0.77714	UP
CCDC153	1.06614	9.16407	2.11529	0.043632	0.295051	-4.13818	UP
HS3ST1	1.06604	9.22151	2.3279	0.0275347	0.23824	-3.7434	UP
SNAPC1	1.06602	8.08449	2.98766	0.00586715	0.109757	-2.37552	UP
STYK1	1.06592	5.79707	2.20977	0.0356528	0.268874	-3.96594	UP
EFNA4	1.06591	8.35967	3.11326	0.00429932	0.0905579	-2.09516	UP
C11orf63	1.0659	8.0669	2.43947	0.0214507	0.212744	-3.52633	UP
GAMT	1.06508	9.98668	3.10153	0.00442687	0.0920013	-2.12158	UP
KIF27	1.06501	4.75566	2.2497	0.0326943	0.258619	-3.89158	UP
BRCA1	1.06475	6.78199	2.85485	0.00810922	0.128901	-2.66584	UP
FXR1	1.06457	11.4323	2.87292	0.00776239	0.126193	-2.62673	UP
HGF	1.06407	7.92534	2.92153	0.00689788	0.11863	-2.52092	UP
TMPO	1.06392	5.65415	2.66251	0.0128245	0.164997	-3.07386	UP
ABCA7	1.06374	9.70767	3.28678	0.00277861	0.069416	-1.69951	UP
GMNN	1.0636	9.9127	2.82931	0.00862442	0.13329	-2.7209	UP
MGC26356	1.06331	5.02601	2.98085	0.00596607	0.11023	-2.39056	UP
SH3PXD2A	1.06319	4.73993	2.15089	0.0404551	0.285003	-4.07389	UP
DYM	1.06291	6.85779	2.64633	0.0133209	0.167159	-3.10748	UP
DMXL2	1.06279	4.37482	2.19698	0.0366503	0.272616	-3.98956	UP
MEF2B	1.0621	7.71828	4.13284	0.000303889	0.0201021	0.33014	UP
METTL8	1.06144	8.72176	3.26946	0.00290337	0.0712414	-1.73942	UP
LOC645251	1.06115	8.29945	2.65362	0.0130951	0.165352	-3.09235	UP
CYP2F1	1.19042	5.80326	1.82353	0.0791468	0.361515	-4.6353	NO
CTSL1	1.06108	14.2532	2.86633	0.00788723	0.127488	-2.64101	UP
GINS2	1.06027	6.67836	2.41805	0.0225134	0.217624	-3.56851	UP
LY96	1.0602	10.6849	3.84192	0.000658522	0.0307976	-0.382371	UP
HPSE	1.05989	6.27048	2.49921	0.0187259	0.198922	-3.40748	UP
C2orf43	1.05943	8.08198	2.57929	0.0155735	0.18144	-3.24544	UP
LAMA1	1.0594	3.44839	2.74017	0.0106743	0.14941	-2.91098	UP
DGKA	1.05783	6.1437	2.41766	0.022533	0.217624	-3.56927	UP
GPR155	1.0566	6.49928	2.43876	0.0214854	0.212976	-3.52774	UP
ENAH	1.05622	6.24033	2.28294	0.0304024	0.249643	-3.829	UP
TBC1D8B	1.05595	7.42906	2.12338	0.0428917	0.292538	-4.12365	UP
ZNF581	1.05566	7.65912	2.96032	0.00627407	0.111935	-2.43581	UP
LGSN	1.19012	5.223	1.52877	0.13778	0.432492	-5.07853	NO
PI15	1.05532	3.53144	2.09007	0.0460154	0.301514	-4.18326	UP
MSI2	1.05488	6.57486	3.38246	0.0021774	0.0610863	-1.47762	UP
THRB	1.05418	4.92817	2.88496	0.00753928	0.124665	-2.60061	UP
PPM1K	1.05401	2.77768	2.55219	0.0165807	0.186672	-3.30062	UP
TNC	1.05375	11.7719	2.23889	0.0334727	0.260804	-3.91181	UP
DLG5	1.05295	5.7326	2.60481	0.0146772	0.17577	-3.19317	UP
KCNN4	1.05233	9.99782	2.33084	0.0273559	0.23751	-3.73776	UP
LOC283177	1.05233	7.72447	2.19052	0.0371635	0.274806	-4.00146	UP
FKBP4	1.05129	6.65963	2.40421	0.0232254	0.221011	-3.59563	UP
WDR35	1.05106	6.16632	2.5126	0.0181608	0.196503	-3.3806	UP
PPP1R3E	1.05061	7.25349	2.42526	0.0221502	0.215986	-3.55433	UP
FAM153B	1.18734	4.93785	1.69728	0.100972	0.384186	-4.83281	NO
P53AIP1	1.05026	5.89832	2.50419	0.0185139	0.198398	-3.39749	UP
ANKRD34A	1.05008	3.00132	3.4325	0.00191518	0.0569192	-1.36062	UP
FGF13	1.04976	4.15423	2.29333	0.0297164	0.246732	-3.80931	UP
EFHC2	1.04933	2.78725	2.83231	0.0085623	0.132919	-2.71444	UP
SIAH2	1.04926	8.89379	3.09149	0.00453884	0.093311	-2.14414	UP
NXF2	1.18141	6.43506	1.81717	0.0801395	0.362065	-4.6455	NO
POU2F2	1.04848	5.53818	2.65976	0.0129077	0.165048	-3.07958	UP
DNA2	1.04709	5.07756	2.24626	0.0329401	0.259222	-3.89803	UP
GPRC5B	1.04694	8.95872	2.19815	0.0365575	0.272477	-3.98739	UP
COG3	1.0469	5.66971	2.31568	0.0282885	0.241063	-3.76677	UP
C11orf74	1.04646	8.47441	2.40811	0.0230228	0.219725	-3.588	UP
TCN2	1.04576	8.77635	2.51564	0.0180346	0.195674	-3.37448	UP
CDC20B	1.04388	2.60454	2.86947	0.00782756	0.126835	-2.63421	UP
SCAMP5	1.04374	7.05493	2.56374	0.0161442	0.183908	-3.27714	UP
HSD3B7	1.04332	6.54596	2.34446	0.026542	0.234117	-3.7116	UP
RBM18	1.04325	8.85568	3.45241	0.00181958	0.0554201	-1.31388	UP
CCDC19	1.17744	9.44893	1.89712	0.068395	0.349214	-4.51512	NO
LCA5	1.04263	8.12165	2.22136	0.0347699	0.265462	-3.94444	UP
ECM1	1.04242	9.30298	2.99123	0.00581596	0.10911	-2.36764	UP
TCP11L1	1.04203	7.91779	3.57044	0.00134104	0.0460292	-1.03495	UP
USP9Y	1.17734	4.63521	1.49576	0.146142	0.440822	-5.12417	NO
MAN1A1	1.04202	7.41426	2.32039	0.027996	0.240126	-3.75778	UP
FAM101A	1.17256	6.24203	2.01414	0.0539044	0.324743	-4.31667	NO
PITPNM1	1.04178	9.0908	2.54256	0.016953	0.18903	-3.32015	UP
GPX2	1.04167	6.4996	2.3022	0.0291422	0.244329	-3.79247	UP
SPATS2	1.04159	7.26804	3.03748	0.00518927	0.102313	-2.26497	UP
TSPAN11	1.04018	8.96602	2.27019	0.0312635	0.252772	-3.85307	UP
GCLC	1.03929	7.2527	2.58498	0.0153694	0.179957	-3.23381	UP
ENTPD7	1.03876	4.41101	2.29607	0.0295379	0.245894	-3.80411	UP
PC	1.03796	9.87918	3.48188	0.00168655	0.0533425	-1.24456	UP
GAS7	1.03789	8.01129	3.0619	0.00488483	0.0977759	-2.21045	UP
TRPS1	1.03787	8.22574	2.70534	0.0115931	0.156606	-2.98435	UP
ADFP	1.03664	10.3868	2.61328	0.0143904	0.174181	-3.17574	UP
CCDC62	1.03575	2.46207	2.75612	0.0102769	0.146655	-2.87722	UP
SAR1B	1.03554	9.84728	3.64838	0.00109472	0.0413357	-0.849059	UP
EIF1AY	1.17236	9.27505	1.3375	0.192052	0.496833	-5.33113	NO
CHRDL2	1.03549	7.46846	2.53766	0.0171453	0.190422	-3.33007	UP
CYTH4	1.03453	6.71564	2.87652	0.00769495	0.125822	-2.61892	UP
TCF12	1.03433	9.88005	2.42156	0.0223357	0.217044	-3.5616	UP
SPATA7	1.03426	7.43461	2.08939	0.0460815	0.301747	-4.18448	UP
SNAPC3	1.0335	7.71888	2.87941	0.0076414	0.125442	-2.61266	UP
S100PBP	1.03307	9.96918	3.95069	0.000493744	0.0259163	-0.117334	UP
CXCL13	1.16883	5.5006	1.12022	0.272342	0.579133	-5.58199	NO
GLB1L	1.03301	7.81606	2.49035	0.0191087	0.200977	-3.42521	UP
TMEM195	1.03267	3.74308	2.57432	0.0157539	0.18225	-3.25559	UP
ZWINT	1.03219	7.97028	2.20616	0.0359313	0.269549	-3.9726	UP
AHSA2	1.03217	12.3905	2.37474	0.0248105	0.226478	-3.65306	UP
TBC1D12	1.03154	4.85137	2.94916	0.00644793	0.113703	-2.46037	UP
GLIS1	1.0306	6.51878	2.48492	0.0193469	0.201305	-3.43606	UP
LOC90835	1.03051	10.8001	2.28285	0.0304085	0.249643	-3.82917	UP
CNNM2	1.03033	6.17076	2.27338	0.0310461	0.252155	-3.84706	UP
LOC645726	1.02997	5.66422	3.341	0.00242069	0.0648232	-1.57408	UP
SIGLEC12	1.16593	5.51446	1.38471	0.177311	0.479454	-5.27148	NO
PABPC1L	1.02921	7.15876	2.86575	0.00789828	0.127555	-2.64226	UP
P4HA1	1.02868	8.705	2.9442	0.0065266	0.114288	-2.47126	UP
KRT222P	1.02785	4.88421	2.22594	0.0344269	0.264274	-3.93594	UP
FANCI	1.02755	4.08281	2.3071	0.0288296	0.243281	-3.78315	UP
VMA21	1.02748	8.83733	2.98103	0.00596348	0.11023	-2.39017	UP
MGC5370	1.02744	8.39173	2.58876	0.0152351	0.179374	-3.22607	UP
MGC16121	1.02717	8.72326	2.49851	0.0187559	0.198922	-3.40888	UP
CCDC41	1.02654	9.27621	2.72832	0.010979	0.151951	-2.93601	UP
CYorf15B	1.15559	4.33851	1.76096	0.0893993	0.371684	-4.73458	NO
HSPH1	1.02604	12.0703	2.5776	0.0156346	0.181722	-3.24889	UP
C20orf201	1.15208	7.79543	1.95965	0.0602775	0.337877	-4.41017	NO
CDC25B	1.02585	11.2182	2.73147	0.0108974	0.151139	-2.92937	UP
SMTNL2	1.15013	7.32112	2.01642	0.0536509	0.323809	-4.31271	NO
STEAP3	1.02566	10.9897	2.65961	0.0129122	0.165048	-3.07989	UP
PDXP	1.02559	7.59921	2.50724	0.0183851	0.197737	-3.39137	UP
EBF2	1.02516	3.86469	2.29525	0.0295913	0.246212	-3.80567	UP
TTC18	1.14871	8.86383	1.83678	0.0771088	0.35896	-4.61392	NO
TRIM29	1.14431	6.78541	1.49002	0.147638	0.44269	-5.13202	NO
TTC21A	1.02485	11.0702	2.3035	0.0290591	0.244047	-3.79	UP
SH3RF3	1.02471	6.78424	2.54629	0.0168076	0.188191	-3.31258	UP
NSF	1.02425	5.31765	2.4019	0.0233461	0.221713	-3.60015	UP
CCDC89	1.14353	5.70778	1.81151	0.0810333	0.363173	-4.65457	NO
ART1	1.02335	3.4524	2.55076	0.0166354	0.186968	-3.30352	UP
RACGAP1	1.02332	7.25488	2.27025	0.0312596	0.252772	-3.85297	UP
TMEM176A	1.02318	10.7151	2.98464	0.0059108	0.110129	-2.38219	UP
CD79A	1.13782	10.7276	1.66569	0.107166	0.392531	-4.88047	NO
CROCCL2	1.13714	4.5796	2.027	0.0524901	0.320132	-4.29433	NO
SEL1L	1.02318	8.49847	2.81984	0.0088232	0.134884	-2.74125	UP
CTSD	1.02298	11.0354	2.20981	0.0356496	0.268874	-3.96586	UP
CLSPN	1.0222	2.63806	3.45097	0.00182638	0.0555398	-1.31729	UP
RGS1	1.02189	11.8064	2.2595	0.0320025	0.255295	-3.87319	UP
SLC4A3	1.02141	6.83288	2.94633	0.00649261	0.113848	-2.46657	UP
CCDC67	1.02112	2.91228	2.10374	0.0447103	0.297105	-4.15889	UP
BCAT1	1.13605	9.29406	2.0065	0.0547603	0.326412	-4.32988	NO
DDB2	1.02106	12.2936	3.22146	0.0032778	0.0760269	-1.84952	UP
DSC3	1.02028	2.86921	2.42747	0.0220401	0.215552	-3.54998	UP
SPRR2D	1.02004	5.48656	2.72507	0.011064	0.15238	-2.94286	UP
C1orf83	1.01987	7.66274	2.22822	0.0342571	0.263586	-3.9317	UP
USP45	1.01934	5.76584	2.45435	0.0207399	0.208764	-3.49689	UP
C1QC	1.01929	10.6146	2.06502	0.0484968	0.309418	-4.22767	UP
TXNRD1	1.01921	9.01645	2.48975	0.0191348	0.200977	-3.42641	UP
GLIS3	1.01909	3.65482	2.46907	0.020058	0.205324	-3.46766	UP
SNX9	1.01866	10.4897	3.10994	0.00433504	0.0908242	-2.10264	UP
FAM5C	1.01836	6.49144	2.48014	0.0195589	0.202314	-3.44561	UP
PIK3R2	1.01741	5.94264	2.43725	0.0215584	0.213138	-3.5307	UP
AKAP8L	1.01708	10.1671	2.69091	0.0119951	0.158781	-3.0146	UP
FLJ36208	1.13535	7.95294	1.91578	0.0658788	0.345461	-4.48407	NO
C3AR1	1.01617	10.3661	2.57208	0.0158358	0.182495	-3.26016	UP
FNTA	1.01596	5.97916	2.1947	0.0368299	0.273261	-3.99375	UP
ANKRD13B	1.01571	5.78064	3.3705	0.00224506	0.0618451	-1.5055	UP
XPNPEP3	1.01484	7.07112	2.79864	0.00928388	0.139124	-2.78667	UP
TMEM167A	1.01438	9.28169	2.58637	0.0153198	0.179758	-3.23097	UP
IRF4	1.01388	4.30424	2.12316	0.0429116	0.292538	-4.12404	UP
CD19	1.133	8.74718	1.84661	0.0756276	0.356538	-4.59799	NO
GUCY1A2	1.01358	6.25182	2.39633	0.0236401	0.222768	-3.61104	UP
ANKS6	1.01284	6.81587	2.49346	0.0189736	0.200462	-3.41899	UP
FNDC4	1.0125	7.76567	2.26902	0.0313439	0.253007	-3.85529	UP
ZNF791	1.1292	4.89171	1.83954	0.0766915	0.358403	-4.60947	NO
AZIN1	1.01219	9.65262	3.32648	0.00251194	0.0658375	-1.60776	UP
TTTY10	1.01212	2.88654	2.57691	0.0156594	0.181904	-3.25029	UP
SCARB2	1.01202	10.3231	3.10759	0.00436053	0.0912612	-2.10794	UP
SLC25A12	1.01185	7.38643	2.61574	0.014308	0.173878	-3.17067	UP
SPCS3	1.01085	11.488	3.02717	0.0053231	0.103606	-2.28792	UP
LOC389517	1.01046	3.96091	2.3407	0.0267646	0.234872	-3.71884	UP
RAB23	1.01014	8.91529	2.70577	0.0115814	0.156555	-2.98345	UP
M6PRBP1	1.0096	10.6682	2.82949	0.0086206	0.13329	-2.7205	UP
WHSC1L1	1.00897	10.3051	2.75147	0.0103912	0.147662	-2.88707	UP
PYY2	1.12801	7.72395	1.77884	0.0863608	0.368136	-4.70649	NO
C1orf88	1.12704	7.11568	1.93137	0.063838	0.342623	-4.45795	NO
PPAP2C	1.12496	9.39408	1.91015	0.0666294	0.346953	-4.49346	NO
UTY	1.00806	2.99552	2.73971	0.010686	0.149467	-2.91195	UP
LOC346887	1.00766	9.3958	3.95644	0.000486264	0.025729	-0.103275	UP
DNASE1	1.00729	5.43663	2.8321	0.00856671	0.132919	-2.7149	UP
ADRBK2	1.00668	6.83321	2.44502	0.0211831	0.21136	-3.51536	UP
IQCD	1.12496	9.63834	2.02223	0.0530106	0.321653	-4.30262	NO
RAB6B	1.00624	7.10063	4.07194	0.000357564	0.0219841	0.180083	UP
C1QL2	1.00619	3.39606	2.69236	0.0119542	0.158635	-3.01157	UP
GAL3ST4	1.00496	6.36504	3.07006	0.00478698	0.0961096	-2.19219	UP
MCM4	1.00451	6.58812	2.62992	0.0138423	0.17097	-3.14143	UP
PADI2	1.00444	5.27119	2.88571	0.0075255	0.124665	-2.59898	UP
CMKLR1	1.00349	6.21932	2.08552	0.0464581	0.302606	-4.19137	UP
GATA5	1.00323	7.49649	2.09425	0.0456134	0.300438	-4.17583	UP
ITGB5	1.00162	12.3123	3.15601	0.00386373	0.0837819	-1.99854	UP
SAMD1	1.0011	8.67079	2.89963	0.00727539	0.12241	-2.56869	UP
CYorf15A	1.12452	4.58165	1.31678	0.198818	0.505262	-5.35675	NO
C4orf18	1.00099	10.1942	2.3554	0.0259038	0.230703	-3.69049	UP
NLRP7	1.12417	4.30219	1.84586	0.0757404	0.356551	-4.59922	NO
SPINK1	1.12155	7.31564	1.41231	0.169112	0.470241	-5.23577	NO
TMEM200B	1.00062	6.78136	2.34952	0.0262451	0.232406	-3.70185	UP
SLC1A4	1.00037	8.54977	3.27256	0.00288063	0.0708879	-1.73227	UP
C1orf96	1.00004	6.1601	2.37046	0.0250486	0.226563	-3.66136	UP
LIM2	-1.00209	5.22878	-3.60667	0.00122047	0.0432446	-0.948694	DOWN
CYP2C18	-1.00396	3.79214	-3.20309	0.00343301	0.0783236	-1.89147	DOWN
LINGO2	-1.0056	4.57701	-2.64413	0.0133896	0.167464	-3.11203	DOWN
TACSTD2	-1.0064	12.6824	-2.40482	0.0231933	0.221011	-3.59443	DOWN
C21orf90	-1.00889	6.75067	-2.30449	0.028996	0.244036	-3.78812	DOWN
NME5	1.12051	7.88477	1.96997	0.0590225	0.334925	-4.39261	NO
TEK	-1.00914	11.1137	-2.57172	0.015849	0.182495	-3.26089	DOWN
SMEK2	-1.00937	7.08156	-2.60305	0.0147373	0.176276	-3.19677	DOWN
FGFBP3	-1.0117	5.86481	-2.6291	0.0138688	0.171179	-3.14313	DOWN
WWC2	-1.01414	10.2098	-2.51364	0.0181175	0.19625	-3.37851	DOWN
SEMA6D	-1.01483	7.55313	-2.19796	0.0365724	0.272477	-3.98774	DOWN
TNFRSF12A	-1.01785	12.9103	-2.24736	0.0328615	0.259222	-3.89597	DOWN
EDN2	1.11817	7.09127	1.32086	0.197469	0.50369	-5.35173	NO
CDH19	-1.01894	7.40267	-2.09123	0.0459037	0.301269	-4.18121	DOWN
IGSF3	-1.01984	5.72746	-2.24233	0.0332231	0.259886	-3.90538	DOWN
SHISA3	-1.02166	7.77587	-2.09747	0.0453045	0.29924	-4.17008	DOWN
HNF1B	-1.02223	6.07096	-2.43745	0.0215489	0.213138	-3.53031	DOWN
CNTD1	1.11656	4.6675	1.55343	0.131793	0.424016	-5.0439	NO
AKAP2	-1.02272	9.71022	-2.99874	0.00570942	0.108148	-2.351	DOWN
TMC7	-1.02275	5.09978	-2.67931	0.0123278	0.161127	-3.03886	DOWN
JAM2	-1.02277	9.72259	-2.94886	0.00645255	0.113703	-2.46101	DOWN
TOLLIP	-1.02622	5.2231	-2.18631	0.0375008	0.276033	-4.00918	DOWN
PVRL3	-1.02849	7.47456	-2.81429	0.00894154	0.135725	-2.75315	DOWN
KRT18P19	-1.0287	11.5013	-2.54612	0.0168144	0.188191	-3.31293	DOWN
HOMER1	-1.0297	9.91111	-2.83584	0.00848979	0.132525	-2.70684	DOWN
CCIN	-1.02999	7.17389	-3.41547	0.00200082	0.0578684	-1.40052	DOWN
THPO	-1.0311	6.23828	-2.29296	0.0297409	0.246832	-3.81002	DOWN
RP1L1	-1.03167	4.67644	-2.66169	0.0128493	0.165019	-3.07557	DOWN
MYADM	-1.03369	13.8901	-3.31677	0.00257477	0.0668818	-1.63023	DOWN
C21orf71	-1.03381	4.37694	-2.30805	0.0287692	0.24306	-3.78134	DOWN
GBA3	-1.03548	5.58106	-2.07279	0.0477153	0.306241	-4.21394	DOWN
SFTPB	-1.03845	15.2802	-2.45643	0.0206422	0.208493	-3.49277	DOWN
ABCC6	-1.03943	9.30345	-3.38218	0.002179	0.0610863	-1.47829	DOWN
CASKIN2	-1.0404	7.38596	-2.98321	0.00593164	0.110129	-2.38536	DOWN
RBM35B	-1.04164	11.2128	-2.8206	0.00880701	0.13474	-2.73961	DOWN
GPC5	-1.04232	4.18365	-2.35428	0.0259685	0.230996	-3.69266	DOWN
RALGDS	-1.04347	12.3891	-3.01882	0.00543392	0.105244	-2.30648	DOWN
AK2P2	-1.04967	10.0714	-2.5945	0.0150333	0.177743	-3.21432	DOWN
CAPS2	1.11555	5.2633	1.66605	0.107092	0.392432	-4.87992	NO
KRT18P34	-1.05036	11.7215	-2.87363	0.00774912	0.126116	-2.6252	DOWN
LYZ	-1.05133	11.479	-2.20306	0.0361724	0.270913	-3.97833	DOWN
LOC729111	-1.05498	5.06587	-2.64486	0.0133667	0.167283	-3.11051	DOWN
CCDC85A	-1.05542	8.06184	-2.19881	0.0365059	0.27229	-3.98618	DOWN
TSPAN32	-1.05777	5.80203	-2.61379	0.0143734	0.17414	-3.1747	DOWN
EGR1	-1.06222	13.5302	-2.70832	0.0115117	0.156147	-2.97809	DOWN
HSPC159	-1.06332	12.7349	-3.25419	0.00301775	0.072632	-1.7745	DOWN
MSC	1.113	5.11684	1.58102	0.125346	0.416119	-5.0046	NO
SYP	-1.06349	3.54009	-3.46718	0.0017517	0.0544434	-1.27917	DOWN
C1orf21	-1.06793	8.23039	-2.26543	0.0315907	0.253774	-3.86204	DOWN
NCR3	-1.06794	7.56623	-2.31286	0.0284651	0.241419	-3.77215	DOWN
LIPH	-1.06905	8.72443	-2.5868	0.0153044	0.179684	-3.23008	DOWN
TFAP2B	1.11118	3.94494	1.82036	0.0796397	0.361922	-4.64038	NO
KCNJ15	-1.0693	10.6374	-3.10113	0.00443123	0.0920013	-2.12247	DOWN
GCOM1	-1.07031	9.02743	-2.16825	0.038982	0.280229	-4.04227	DOWN
SERPINB9	-1.07266	10.5159	-3.25513	0.0030106	0.0725484	-1.77235	DOWN
CGNL1	-1.07653	8.06134	-2.39811	0.0235454	0.222511	-3.60755	DOWN
C5orf23	-1.07842	9.43743	-2.36336	0.025449	0.228717	-3.67513	DOWN
P2RX5	1.11056	7.88468	2.02217	0.0530166	0.321653	-4.30272	NO
CADM1	-1.07864	11.8988	-3.3021	0.00267265	0.0680613	-1.66416	DOWN
SEMA5B	-1.07903	7.45883	-2.10588	0.0445089	0.29669	-4.15506	DOWN
MYO1B	-1.07929	9.90368	-2.37256	0.0249314	0.226547	-3.65728	DOWN
KLK5	-1.07971	5.2459	-2.07894	0.0471037	0.3049	-4.20304	DOWN
FAM83F	1.10966	5.36942	1.90894	0.0667909	0.346953	-4.49547	NO
PTPRR	-1.08079	5.26807	-2.29114	0.0298603	0.247407	-3.81348	DOWN
HIGD1B	-1.08302	11.3627	-2.69727	0.0118163	0.158107	-3.00128	DOWN
LOC284454	-1.08396	7.44208	-2.15189	0.0403692	0.285003	-4.07208	DOWN
HBEGF	-1.08434	10.1456	-2.30263	0.0291147	0.244202	-3.79165	DOWN
ELA2A	-1.08549	6.28536	-2.74816	0.0104733	0.148097	-2.89407	DOWN
PRSS16	-1.08746	8.14012	-2.4081	0.0230229	0.219725	-3.58801	DOWN
PON3	-1.08762	11.7991	-3.15125	0.00391009	0.0845231	-2.00934	DOWN
OTUD1	-1.08973	8.0558	-3.07554	0.00472234	0.0953941	-2.17993	DOWN
GGTLC2	-1.09211	9.10684	-2.82761	0.00865973	0.133627	-2.72455	DOWN
FLJ45248	-1.09436	6.11704	-3.00214	0.00566184	0.108148	-2.34347	DOWN
ARHGEF4	-1.09468	10.2276	-2.38769	0.024102	0.223757	-3.62788	DOWN
IRAK4	1.10688	6.86572	2.01605	0.0536926	0.323862	-4.31336	NO
PRKCQ	-1.09561	7.3561	-2.97448	0.00606015	0.110767	-2.40463	DOWN
CD83	-1.09883	12.1988	-2.56166	0.016222	0.184316	-3.28138	DOWN
PPIF	1.10629	4.07957	1.96277	0.0598955	0.337039	-4.40487	NO
PKNOX2	-1.09926	8.75087	-3.4524	0.00181963	0.0554201	-1.31391	DOWN
VWA3B	1.10392	3.81649	1.46523	0.154236	0.450896	-5.16563	NO
COCH	1.09819	3.33273	2.02801	0.0523798	0.319974	-4.29256	NO
C1orf210	-1.09931	6.92256	-2.80727	0.00909355	0.137489	-2.76819	DOWN
GAL3ST1	-1.10015	7.96426	-2.84698	0.00826477	0.130352	-2.68283	DOWN
C1orf167	-1.10056	9.32312	-3.09993	0.00444452	0.0920432	-2.12518	DOWN
CD47	-1.10124	8.92669	-2.48771	0.0192242	0.20102	-3.43049	DOWN
ADCY8	-1.10178	3.23978	-2.32563	0.0276735	0.238787	-3.74776	DOWN
FAM184A	-1.10329	10.5143	-2.07796	0.0472007	0.305026	-4.20478	DOWN
KIT	-1.10365	9.29514	-2.14163	0.0412612	0.287445	-4.09069	DOWN
DNM3	-1.1064	8.10159	-2.95532	0.00635137	0.112777	-2.44681	DOWN
FRY	-1.10721	11.1465	-3.33805	0.00243895	0.064965	-1.58092	DOWN
TM4SF1	-1.11005	13.9931	-3.20808	0.00339014	0.0775292	-1.88008	DOWN
ARAP2	-1.11042	10.3602	-2.40649	0.0231068	0.220307	-3.59118	DOWN
SCUBE2	-1.11355	7.58036	-2.97064	0.00611744	0.11108	-2.41309	DOWN
MAST4	-1.11392	6.53417	-3.12242	0.00420227	0.0889519	-2.07452	DOWN
CPAMD8	-1.11491	12.5234	-2.99883	0.00570815	0.108148	-2.3508	DOWN
PSAPL1	-1.11599	3.89405	-2.40424	0.0232237	0.221011	-3.59557	DOWN
TMEM178	-1.1164	7.21298	-2.61144	0.0144524	0.174269	-3.17954	DOWN
SFRP5	-1.12008	4.49382	-2.09067	0.0459576	0.301269	-4.1822	DOWN
SLAIN1	-1.12236	6.47645	-2.3998	0.0234565	0.222032	-3.60425	DOWN
IGHM	1.09594	12.8796	1.24531	0.223561	0.532359	-5.44239	NO
DNAH11	1.09459	7.03183	1.59375	0.122461	0.412062	-4.98628	NO
GRIN3B	1.09317	5.37384	2.01659	0.0536319	0.323793	-4.31241	NO
DHCR24	-1.12329	12.0961	-2.82099	0.00879872	0.13474	-2.73877	DOWN
KIR2DS1	-1.12348	4.39977	-2.14177	0.0412486	0.287445	-4.09043	DOWN
LOC650405	1.08526	12.1088	1.18229	0.247244	0.554495	-5.51437	NO
C1orf116	-1.12568	10.4472	-2.36034	0.0256205	0.229318	-3.68095	DOWN
C9orf131	-1.12658	6.53504	-2.32317	0.0278241	0.239562	-3.75245	DOWN
APLN	-1.12729	11.5065	-2.06638	0.0483595	0.308775	-4.22527	DOWN
KCNG3	-1.12788	3.83904	-3.35429	0.00233998	0.0633496	-1.54321	DOWN
BDNF	-1.12818	3.85033	-2.42899	0.0219646	0.215116	-3.54699	DOWN
LOC285986	-1.13066	5.30385	-2.45004	0.0209437	0.210033	-3.50544	DOWN
HYAL1	-1.13131	9.9871	-2.61316	0.0143945	0.174181	-3.17599	DOWN
KLF4	-1.13259	11.4518	-2.71289	0.0113879	0.155109	-2.9685	DOWN
WDR31	1.0826	3.68859	1.89521	0.0686564	0.349385	-4.51827	NO
ANXA8L2	-1.13311	9.15829	-2.11769	0.0434117	0.294424	-4.13388	DOWN
FUT1	-1.13458	10.4952	-3.23805	0.00314342	0.0742976	-1.81154	DOWN
KIAA1486	-1.13583	4.22724	-2.40067	0.0234108	0.221919	-3.60256	DOWN
NR4A1	-1.13603	13.3824	-2.39642	0.0236349	0.222768	-3.61085	DOWN
HCG26	-1.14197	6.84244	-2.46528	0.0202318	0.206568	-3.47521	DOWN
NAPSA	-1.14199	15.0925	-3.65375	0.00107948	0.0412082	-0.836206	DOWN
HEY1	-1.1448	10.2917	-2.17181	0.0386862	0.279163	-4.03577	DOWN
HSD11B2	-1.14682	8.18927	-3.00458	0.00562791	0.107837	-2.33806	DOWN
CCDC155	-1.14781	4.37256	-2.25083	0.0326139	0.258397	-3.88947	DOWN
FAT3	-1.14802	5.61421	-2.27419	0.0309913	0.252121	-3.84554	DOWN
KCNRG	1.08135	5.39989	1.63501	0.11348	0.400938	-4.92605	NO
SULT1A2	-1.1514	12.695	-3.42187	0.00196823	0.0576368	-1.38554	DOWN
XIRP1	-1.15148	4.55839	-2.05947	0.0490625	0.31085	-4.23745	DOWN
TFEC	1.07756	4.60209	1.96021	0.060209	0.337867	-4.40922	NO
SEC14L4	-1.15245	9.29092	-2.48767	0.0192261	0.20102	-3.43058	DOWN
C7orf16	-1.15375	4.10034	-2.21184	0.0354932	0.268595	-3.96209	DOWN
SLC22A4	1.07681	6.98723	1.87245	0.0718491	0.352639	-4.55581	NO
NXF3	-1.15408	10.305	-2.7428	0.0106079	0.149221	-2.90543	DOWN
KLRB1	-1.15481	8.88361	-2.47568	0.0197585	0.203525	-3.4545	DOWN
KLF10	-1.15634	9.94639	-3.4344	0.00190584	0.0568183	-1.35615	DOWN
EFCAB6	1.07679	6.41184	1.72186	0.0963635	0.378838	-4.79524	NO
KLRF1	-1.16312	5.947	-2.10695	0.0444079	0.29669	-4.15313	DOWN
C6orf223	-1.16753	4.19667	-2.52441	0.0176752	0.193688	-3.35681	DOWN
DMRT2	-1.16767	5.81785	-2.06366	0.0486353	0.309562	-4.23007	DOWN
BEX5	-1.16834	8.54848	-2.67488	0.0124568	0.162062	-3.04809	DOWN
ST6GALNAC5	-1.17473	8.01679	-2.70139	0.0117019	0.157536	-2.99264	DOWN
GGT3P	-1.17659	9.29331	-2.78841	0.00951407	0.14128	-2.80852	DOWN
GAL	1.07658	6.64502	2.00755	0.0546425	0.326412	-4.32808	NO
FABP6	1.07231	8.6939	1.48785	0.148205	0.443164	-5.13498	NO
OR2A7	-1.17981	4.38765	-2.37986	0.0245282	0.225163	-3.64312	DOWN
SOX7	-1.18057	8.32427	-2.43735	0.021554	0.213138	-3.53052	DOWN
PPP1R3C	1.0704	10.1583	2.04664	0.0503922	0.315511	-4.26	NO
PLLP	-1.18504	9.52385	-2.68802	0.0120771	0.159487	-3.02065	DOWN
TMEM139	-1.18687	8.19836	-2.62041	0.0141531	0.17285	-3.16106	DOWN
PRR15	1.07034	7.41415	1.57416	0.126923	0.418677	-5.01442	NO
ASB9	-1.18905	7.84029	-3.58471	0.00129221	0.0448998	-1.001	DOWN
VSIG2	-1.19048	10.6402	-2.9079	0.00713055	0.121109	-2.55067	DOWN
RP11-265F14.2	-1.1917	6.35589	-2.99982	0.00569433	0.108148	-2.34862	DOWN
IRF9	-1.19172	8.28363	-3.77738	0.000780636	0.0339344	-0.538735	DOWN
MDGA1	-1.19185	8.86367	-3.02436	0.00536013	0.104224	-2.29416	DOWN
FGFR4	-1.19679	7.943	-2.38382	0.0243117	0.225054	-3.63541	DOWN
SCGB2A1	1.06752	5.79821	1.35823	0.185466	0.489287	-5.30516	NO
KIR2DS2	-1.20091	6.68879	-2.24078	0.0333353	0.260141	-3.90827	DOWN
ELA2	1.0672	6.20523	1.93459	0.0634231	0.341914	-4.45253	NO
KCTD19	-1.2069	6.44896	-2.23997	0.0333937	0.260291	-3.90978	DOWN
CTNNBIP1	-1.20719	12.7094	-3.37262	0.00223291	0.061755	-1.50055	DOWN
RAB17	-1.21015	9.06501	-2.80674	0.00910512	0.137489	-2.76933	DOWN
NLGN4Y	1.06701	4.48725	1.76342	0.0889755	0.370833	-4.73072	NO
SGMS2	-1.21089	7.84945	-2.6592	0.0129247	0.165093	-3.08075	DOWN
C5orf38	-1.21215	6.38418	-2.6893	0.0120407	0.159273	-3.01797	DOWN
GGTLC3	-1.21876	9.59666	-3.25186	0.00303563	0.0727961	-1.77987	DOWN
FCRL2	1.0621	5.88535	1.68317	0.1037	0.38808	-4.85418	NO
BEX2	-1.22156	11.2031	-3.4008	0.00207752	0.0593371	-1.43482	DOWN
CCL20	1.05826	6.76008	1.01065	0.321021	0.624754	-5.69319	NO
PPP1R1B	-1.22171	7.24783	-3.23896	0.00313616	0.0742149	-1.80944	DOWN
DAO	-1.22413	3.80095	-2.83501	0.0085068	0.132525	-2.70863	DOWN
SPTBN1	-1.22539	10.6282	-3.44555	0.00185202	0.0559748	-1.33001	DOWN
BDKRB2	1.05315	10.0609	1.58037	0.125494	0.4164	-5.00553	NO
ZNF365	-1.2285	4.81982	-2.65179	0.0131513	0.165744	-3.09614	DOWN
NCR1	-1.23081	5.84794	-2.38087	0.024473	0.225163	-3.64116	DOWN
CAPN9	-1.23081	7.32732	-2.12447	0.0427923	0.292216	-4.12168	DOWN
CUL3	-1.23318	5.33616	-2.23503	0.0337543	0.261619	-3.919	DOWN
INTU	1.05295	7.8001	2.02506	0.052701	0.320611	-4.2977	NO
FLJ13769	-1.2332	4.73131	-2.73827	0.0107226	0.149873	-2.915	DOWN
FOXA2	-1.23402	10.5514	-2.76297	0.0101104	0.14533	-2.86268	DOWN
S100A3	-1.23428	9.02963	-2.98195	0.00595008	0.11023	-2.38815	DOWN
HBM	1.04955	8.77063	1.73726	0.0935682	0.377144	-4.77148	NO
RETN	-1.2347	9.75927	-2.31861	0.0281064	0.240605	-3.76119	DOWN
HS2ST1	1.04787	14.9509	1.60067	0.120915	0.410704	-4.97627	NO
COL29A1	-1.23632	8.46835	-2.98089	0.00596546	0.11023	-2.39047	DOWN
TTC25	1.04772	9.67741	1.77755	0.0865762	0.368136	-4.70852	NO
LOC727916	-1.2367	5.79341	-2.48167	0.0194909	0.202033	-3.44256	DOWN
VEPH1	-1.23909	7.89643	-2.37923	0.0245628	0.225163	-3.64434	DOWN
LRRC23	1.04719	9.88262	1.97917	0.0579222	0.333239	-4.37689	NO
BNC1	1.04607	3.52293	1.72733	0.095362	0.378565	-4.78681	NO
FAM153C	1.04576	6.33871	1.79941	0.0829734	0.365103	-4.67389	NO
C3orf52	-1.2397	5.59175	-2.76015	0.0101785	0.145673	-2.86866	DOWN
FAM46B	-1.23984	8.47574	-3.10493	0.00438946	0.0916205	-2.11391	DOWN
SDPR	-1.24102	9.96525	-2.54826	0.0167316	0.187729	-3.30859	DOWN
SYCP2L	-1.24471	3.99358	-2.18376	0.037707	0.276273	-4.01387	DOWN
KCNS1	-1.24607	4.5917	-2.58357	0.0154196	0.180178	-3.23669	DOWN
FAM161A	1.04437	7.62719	2.03013	0.0521508	0.319432	-4.28888	NO
AMOTL1	-1.24626	10.0488	-4.38448	0.000154664	0.0138967	0.954044	DOWN
C1orf198	-1.24971	14.5016	-3.97168	0.000466977	0.0254257	-0.0659949	DOWN
GGT1	-1.25003	10.1828	-3.05825	0.00492924	0.0985648	-2.21862	DOWN
FANK1	1.04233	8.54716	1.88086	0.0706545	0.35171	-4.54198	NO
ZNF566	1.0413	4.8169	1.86446	0.073	0.353201	-4.56891	NO
CFTR	-1.25212	9.84491	-2.27289	0.0310796	0.252319	-3.84799	DOWN
C4orf19	-1.25221	6.83784	-2.76028	0.0101755	0.145673	-2.8684	DOWN
GPRC5A	-1.25842	10.5815	-3.12214	0.00420511	0.0889519	-2.07513	DOWN
OR52K3P	-1.25869	4.34953	-2.17502	0.0384213	0.278065	-4.0299	DOWN
SNX25	-1.26004	8.12738	-2.28012	0.030591	0.250595	-3.83433	DOWN
DUSP27	-1.26405	5.62922	-2.27378	0.0310189	0.252155	-3.84631	DOWN
TGFB2	-1.2641	4.46707	-2.79624	0.00933732	0.139819	-2.79179	DOWN
S100A9	1.04116	9.90988	1.86271	0.0732534	0.353604	-4.57176	NO
FOLR3	-1.26467	8.39604	-3.46044	0.00178237	0.0550419	-1.29502	DOWN
CGN	-1.26617	9.85258	-3.08491	0.00461369	0.0935434	-2.15891	DOWN
SHISA2	-1.26951	4.03088	-2.11187	0.043949	0.295831	-4.14432	DOWN
PLA2G12B	-1.27284	4.84232	-2.6856	0.0121462	0.160025	-3.0257	DOWN
PRSS8	-1.27286	9.86646	-2.78776	0.0095289	0.14128	-2.80991	DOWN
TMEM163	-1.27389	7.68116	-3.26323	0.0029495	0.0718688	-1.75373	DOWN
SHROOM4	-1.27695	5.50313	-2.81693	0.00888515	0.135516	-2.7475	DOWN
FLRT3	-1.27708	11.1225	-2.88998	0.00744799	0.123836	-2.5897	DOWN
EMR1	-1.28435	8.18592	-2.48841	0.0191937	0.20102	-3.4291	DOWN
CETP	-1.28477	6.12528	-2.6702	0.0125948	0.163425	-3.05785	DOWN
RAMP2	-1.28674	6.63402	-2.9465	0.00648998	0.113848	-2.4662	DOWN
ZNF541	-1.28709	7.56401	-3.02963	0.00529079	0.103181	-2.28243	DOWN
SDR16C5	-1.28739	11.2482	-2.98054	0.00597063	0.11023	-2.39125	DOWN
SDC4	-1.28921	13.0233	-2.99804	0.00571932	0.108148	-2.35256	DOWN
FZD5	-1.29421	7.858	-3.28129	0.00281756	0.0701229	-1.71216	DOWN
SH2D1B	-1.3005	6.87168	-2.61837	0.0142207	0.173312	-3.16527	DOWN
COL6A6	-1.30263	10.4195	-2.69401	0.0119077	0.158577	-3.00812	DOWN
MYOZ1	-1.30377	7.23698	-3.14886	0.00393351	0.0848434	-2.01474	DOWN
NYX	1.04061	9.33055	1.6199	0.116703	0.404575	-4.94825	NO
SH3GL3	-1.30936	7.80104	-2.91522	0.00700461	0.119602	-2.53469	DOWN
SCN1A	-1.31001	4.07258	-2.68476	0.0121704	0.160236	-3.02747	DOWN
ADRB1	-1.31086	6.95824	-2.63947	0.0135366	0.168661	-3.12169	DOWN
KCNJ16	1.03967	6.75632	1.47331	0.152059	0.447582	-5.15472	NO
SEMA6A	-1.31156	6.01533	-2.55626	0.0164257	0.185669	-3.29236	DOWN
MGC26718	1.03556	8.58068	1.85948	0.0737239	0.354408	-4.57703	NO
SGEF	-1.31213	11.3361	-2.78145	0.00967377	0.142055	-2.82336	DOWN
SPOCK2	-1.31673	12.7669	-3.98802	0.00044713	0.0245809	-0.0259809	DOWN
IGFBP6	1.03267	11.1716	1.91113	0.0664973	0.346863	-4.49182	NO
CYP17A1	-1.31809	5.11826	-2.54547	0.0168395	0.188191	-3.31425	DOWN
PDE6A	-1.31822	4.6253	-2.9837	0.00592456	0.110129	-2.38428	DOWN
CPZ	1.02895	8.75593	1.74681	0.0918691	0.374673	-4.75666	NO
EMP2	-1.3219	15.2526	-4.34944	0.000169958	0.0143444	0.866873	DOWN
NOS2	-1.32752	7.23719	-2.49742	0.0188027	0.199189	-3.41106	DOWN
KIAA0408	-1.3278	8.13934	-2.75065	0.0104115	0.147723	-2.88881	DOWN
LPHN3	-1.32843	6.27712	-2.95653	0.00633269	0.11262	-2.44417	DOWN
OSTbeta	-1.33082	7.58613	-2.23567	0.0337075	0.261619	-3.91781	DOWN
PLA2G3	-1.33168	5.25251	-2.48487	0.0193492	0.201305	-3.43617	DOWN
C20orf39	1.02656	7.21274	1.96171	0.0600249	0.337315	-4.40667	NO
PTN	-1.3321	10.7314	-3.60543	0.00122443	0.043307	-0.951656	DOWN
SOCS2	-1.33366	9.45252	-3.42107	0.00197224	0.0576368	-1.3874	DOWN
DPCR1	-1.33423	3.84561	-2.37548	0.0247696	0.226321	-3.65163	DOWN
ICOS	-1.3362	7.7492	-2.85126	0.00817973	0.129355	-2.67358	DOWN
HLA-DPB2	-1.33775	11.3799	-2.81404	0.00894698	0.135725	-2.75369	DOWN
EMR3	-1.33998	5.72268	-3.0228	0.00538084	0.104421	-2.29764	DOWN
CAPN8	-1.34178	7.34022	-2.41019	0.0229152	0.219459	-3.58392	DOWN
GOLT1A	-1.34205	7.10046	-3.3204	0.0025511	0.0665645	-1.62183	DOWN
HLF	-1.34915	8.81955	-2.60578	0.0146439	0.175585	-3.19116	DOWN
PTGS2	-1.35099	9.38607	-2.50875	0.0183216	0.197485	-3.38833	DOWN
WFDC12	-1.35534	4.48029	-3.32796	0.00250244	0.0657633	-1.60431	DOWN
ZAR1	-1.35671	3.60424	-3.02754	0.00531822	0.103606	-2.28709	DOWN
TNNT2	-1.35936	6.79196	-3.25882	0.00298265	0.0724054	-1.76388	DOWN
OLIG3	-1.36043	4.0334	-3.37971	0.00219281	0.0612126	-1.48404	DOWN
LOC441376	-1.36408	7.60466	-3.26445	0.00294038	0.0718211	-1.75092	DOWN
EXT1	-1.36435	5.58523	-2.57826	0.0156105	0.181549	-3.24753	DOWN
EBF3	1.02562	3.46005	1.91795	0.0655915	0.345203	-4.48044	NO
EDNRB	-1.36806	11.1443	-3.82492	0.00068874	0.0314652	-0.423627	DOWN
DUSP6	-1.37076	12.9956	-3.7299	0.000884379	0.0364426	-0.653326	DOWN
HSPB3	-1.37212	8.39093	-2.58879	0.015234	0.179374	-3.22601	DOWN
SLC10A4	-1.37263	4.47922	-2.38785	0.0240935	0.223757	-3.62757	DOWN
AUTS2	-1.38083	4.17853	-3.24337	0.00310142	0.0735693	-1.79933	DOWN
CTAG1A	-1.38212	4.1379	-2.42388	0.0222192	0.216338	-3.55704	DOWN
COL4A4	-1.38312	8.37249	-3.16094	0.00381629	0.0834091	-1.98736	DOWN
LGALS4	-1.38434	6.7929	-2.86411	0.00792968	0.127555	-2.64581	DOWN
MALL	-1.38506	7.45437	-2.89536	0.00735123	0.123157	-2.57799	DOWN
DMRTC1	-1.38844	6.71675	-2.90473	0.00718572	0.121776	-2.55758	DOWN
MFSD2	-1.39315	9.38834	-2.94992	0.00643584	0.113703	-2.45868	DOWN
IFT57	-1.39969	5.08816	-2.18343	0.0377339	0.276273	-4.01448	DOWN
XAGE3	-1.40434	4.65253	-3.64043	0.00111768	0.0417775	-0.868082	DOWN
ANKRD1	-1.40929	5.57421	-2.07374	0.0476203	0.306035	-4.21226	DOWN
RIMKLA	-1.41751	7.88287	-4.46647	0.000123998	0.0127162	1.1584	DOWN
FER1L5	1.02463	3.66639	2.00437	0.0550021	0.327161	-4.33358	NO
ZNF683	-1.42239	8.49396	-2.33209	0.0272803	0.237392	-3.73537	DOWN
SCEL	-1.42374	10.4051	-2.58361	0.0154181	0.180178	-3.23661	DOWN
GALNT13	-1.42742	3.80932	-3.53184	0.00148221	0.0494149	-1.12651	DOWN
FAM83H	-1.42866	5.26716	-2.61177	0.014441	0.174269	-3.17884	DOWN
ICAM1	-1.42941	12.9471	-2.83155	0.00857806	0.13299	-2.71608	DOWN
KIAA1529	1.02443	8.87864	2.0073	0.0546705	0.326412	-4.32851	NO
HPN	-1.43077	8.4019	-3.08819	0.00457624	0.0935163	-2.15155	DOWN
HPGD	-1.43201	8.05575	-2.57192	0.0158415	0.182495	-3.26048	DOWN
IRX2	-1.43365	10.8028	-3.13352	0.00408735	0.0874923	-2.04945	DOWN
RAB11FIP1	-1.43377	11.687	-4.75967	5.61416e-05	0.00898499	1.89163	DOWN
SFTA3	-1.43662	12.833	-3.07492	0.00472963	0.0954436	-2.18132	DOWN
PRKDC	1.02442	4.53938	1.85265	0.0747289	0.355402	-4.58817	NO
SELENBP1	-1.43927	10.2881	-3.35331	0.00234583	0.0634208	-1.54548	DOWN
FOLR1	-1.4459	14.8319	-3.57787	0.00131541	0.0454658	-1.01729	DOWN
VPRBP	-1.44745	7.11572	-3.83394	0.00067254	0.0310826	-0.401741	DOWN
FAM107A	-1.45055	12.9371	-3.28053	0.00282305	0.0701709	-1.71393	DOWN
KIAA0999	-1.45166	4.4845	-2.99651	0.00574086	0.108148	-2.35595	DOWN
SLC1A1	-1.45535	6.35471	-2.96391	0.00621925	0.111567	-2.42792	DOWN
DFNB59	1.02411	6.19587	1.7795	0.0862495	0.368136	-4.70544	NO
TMPRSS2	-1.45877	11.6574	-3.30417	0.00265858	0.0679325	-1.65936	DOWN
DNAJC5B	1.02272	6.16543	1.78142	0.0859287	0.368136	-4.70241	NO
BMP8B	1.02263	4.09945	1.99822	0.0557024	0.329243	-4.34418	NO
SMC6	1.02228	8.18044	1.99753	0.0557807	0.329403	-4.34536	NO
KANK4	-1.46214	7.9035	-3.29769	0.00270272	0.068326	-1.67433	DOWN
JPH1	-1.46272	4.76789	-3.93264	0.000517975	0.0264284	-0.161454	DOWN
RNF148	-1.46371	4.34852	-3.75524	0.00082744	0.0353173	-0.59222	DOWN
RAP1GAP	-1.4673	7.82837	-3.74921	0.000840658	0.0353879	-0.606774	DOWN
KCNA4	-1.46951	5.14234	-2.25052	0.0326361	0.258469	-3.89005	DOWN
UPK3B	-1.47209	8.7802	-2.55451	0.0164919	0.186204	-3.2959	DOWN
KRT4	-1.47688	9.36019	-2.36279	0.0254813	0.228799	-3.67623	DOWN
CD248	1.02144	12.5378	1.8656	0.0728341	0.353184	-4.56703	NO
GPRIN2	-1.47935	11.0512	-2.92166	0.00689565	0.11863	-2.52063	DOWN
RORC	-1.48267	6.00869	-2.39252	0.0238428	0.223337	-3.61847	DOWN
LOC283143	1.01988	5.02001	1.95882	0.06038	0.337877	-4.41159	NO
APOBEC2	-1.48281	4.60887	-3.32993	0.00248995	0.0657633	-1.59976	DOWN
LOC162632	1.0171	8.17126	1.75801	0.0899087	0.371984	-4.73919	NO
CNGA4	1.01257	5.62067	1.70797	0.0989446	0.381465	-4.81652	NO
RASGRF1	-1.49583	6.85838	-3.20944	0.00337857	0.0774442	-1.87698	DOWN
PGC	-1.50431	15.2344	-2.89435	0.00736939	0.123157	-2.5802	DOWN
ICAM4	-1.50826	8.97205	-2.79302	0.00940972	0.140614	-2.79868	DOWN
P11	-1.51123	5.70922	-2.77488	0.00982694	0.143238	-2.83735	DOWN
RNF128	-1.51146	9.86489	-3.25244	0.00303117	0.0727775	-1.77853	DOWN
CA2	-1.52183	9.28934	-3.53183	0.00148225	0.0494149	-1.12654	DOWN
DMBT1	-1.5227	13.89	-2.91189	0.0070616	0.120428	-2.54195	DOWN
KIR2DS4	-1.52478	4.1593	-3.38051	0.0021883	0.0611732	-1.48217	DOWN
SLC22A3	-1.52904	6.26198	-2.54449	0.0168774	0.188401	-3.31622	DOWN
CD1B	-1.52983	4.43669	-2.40792	0.0230325	0.219725	-3.58837	DOWN
UNQ9165	-1.53167	6.30328	-3.28719	0.0027757	0.069416	-1.69856	DOWN
ANKRD29	-1.54552	9.26399	-3.45682	0.00179904	0.0552189	-1.30352	DOWN
GPA33	-1.54878	8.05277	-2.13282	0.0420411	0.289826	-4.10662	DOWN
CAV3	-1.54915	5.59711	-3.64595	0.00110167	0.0413357	-0.854859	DOWN
SUSD5	1.01131	5.83926	1.96461	0.0596718	0.336769	-4.40174	NO
LOC285908	1.01076	8.82842	1.96553	0.0595598	0.336384	-4.40018	NO
AXUD1	-1.55214	11.4728	-3.4353	0.00190145	0.0568183	-1.35405	DOWN
CORIN	1.01061	5.23671	1.75659	0.0901561	0.372476	-4.74141	NO
VGLL1	-1.55399	5.49205	-3.53862	0.00145641	0.048967	-1.11045	DOWN
FIGF	-1.55554	11.2935	-3.04245	0.00512585	0.10157	-2.25389	DOWN
CYP3A7	-1.55682	9.83658	-3.17591	0.00367569	0.0820913	-1.95337	DOWN
LRRN3	-1.5578	3.96074	-2.73303	0.010857	0.150685	-2.92607	DOWN
LOC100130856	-1.55863	8.24301	-4.36169	0.00016445	0.0141113	0.897328	DOWN
DKK1	-1.55893	6.69513	-2.90362	0.00720514	0.121956	-2.56	DOWN
KRT18P40	-1.56202	8.12097	-2.64351	0.013409	0.1676	-3.11331	DOWN
ANXA3	-1.56759	11.8693	-3.61421	0.00119673	0.0428597	-0.930702	DOWN
C6orf199	1.00891	7.37587	1.70147	0.100174	0.383044	-4.82644	NO
TM4SF4	-1.56908	5.97476	-3.38917	0.00214034	0.0602592	-1.46197	DOWN
MT1M	-1.56932	12.801	-2.45966	0.0204915	0.208261	-3.48636	DOWN
PALM3	-1.56979	5.83949	-3.40518	0.00205433	0.058845	-1.42458	DOWN
FZD8	-1.57213	7.97716	-3.92811	0.000524223	0.0264284	-0.172494	DOWN
KRT27	-1.57466	4.99464	-4.08667	0.000343786	0.021563	0.216327	DOWN
PRX	-1.5765	13.3604	-2.7724	0.00988527	0.143982	-2.84263	DOWN
IL20RA	-1.58608	6.84512	-2.40351	0.023262	0.221145	-3.597	DOWN
ST7OT1	-1.58742	8.84755	-4.72754	6.12417e-05	0.00915656	1.81115	DOWN
CYP3A5	-1.58809	9.5931	-2.97518	0.00604974	0.110767	-2.40308	DOWN
BMP2	-1.58907	8.81888	-4.40782	0.000145237	0.0135208	1.01219	DOWN
NINJ2	-1.5939	9.53213	-4.63673	7.82929e-05	0.010233	1.58382	DOWN
TSPAN13	-1.59983	11.7526	-3.99196	0.000442468	0.0244609	-0.0163237	DOWN
FLJ20674	-1.60061	7.85697	-4.62852	8.00487e-05	0.0103258	1.56329	DOWN
TMEM125	-1.60069	14.0759	-4.29834	0.000194994	0.0157524	0.739873	DOWN
DOK7	-1.60722	9.22548	-3.66785	0.00104043	0.0400273	-0.802426	DOWN
CCDC57	1.00808	3.23653	1.99824	0.0556995	0.329243	-4.34414	NO
COL13A1	-1.60796	10.0518	-3.92311	0.000531231	0.0265699	-0.18472	DOWN
FAM176A	-1.60921	9.30305	-4.88089	4.04375e-05	0.00709567	2.19535	DOWN
C20orf56	-1.60983	9.06437	-3.42024	0.00197646	0.0576368	-1.38935	DOWN
XCL2	-1.61085	7.33558	-3.68498	0.000994838	0.0388794	-0.761326	DOWN
TCL1A	-1.61329	7.62923	-2.51617	0.0180129	0.195653	-3.37342	DOWN
HOXD1	-1.61495	7.7436	-3.82113	0.000695662	0.031635	-0.432821	DOWN
HRCT1	-1.61592	7.14843	-3.86406	0.000621105	0.029609	-0.328567	DOWN
GKN2	-1.6191	8.42984	-3.63732	0.00112677	0.0418233	-0.875507	DOWN
CALB2	-1.61918	5.58371	-2.30756	0.0288	0.243216	-3.78226	DOWN
UGT2B15	1.00703	5.42101	1.77746	0.0865908	0.368136	-4.70866	NO
MICALCL	-1.62783	8.51666	-4.38201	0.000155696	0.0138967	0.947896	DOWN
CAV1	-1.62939	14.0872	-4.63392	7.88891e-05	0.0102431	1.5768	DOWN
LOC152719	1.00648	5.47881	2.02069	0.0531794	0.322241	-4.30529	NO
IDO2	-1.62981	5.29011	-2.96692	0.00617355	0.111271	-2.4213	DOWN
KAL1	-1.63857	9.03743	-3.671	0.0010319	0.0398543	-0.794873	DOWN
CCR7	-1.64091	9.69597	-2.9616	0.00625447	0.111709	-2.433	DOWN
LMO7	-1.6462	11.9958	-4.17716	0.000269904	0.0188046	0.439603	DOWN
BEX1	-1.64877	6.0574	-3.62906	0.0011513	0.0421561	-0.895244	DOWN
GDF10	-1.64972	8.55534	-3.36212	0.00229363	0.0627837	-1.52499	DOWN
MATN3	-1.65191	4.97496	-2.68331	0.0122121	0.160523	-3.0305	DOWN
CXCL2	-1.65294	13.6147	-2.8461	0.00828243	0.130352	-2.68474	DOWN
KIAA0574	-1.6547	7.76612	-3.96307	0.000477784	0.0254257	-0.0870694	DOWN
TOX	-1.65571	6.32985	-3.3392	0.00243182	0.064965	-1.57826	DOWN
C5orf20	-1.65587	6.44239	-3.25672	0.00299854	0.0724426	-1.76871	DOWN
MYO9B	1.00409	6.49786	2.0069	0.0547154	0.326412	-4.3292	NO
FLJ40292	1.00178	4.65666	1.96694	0.0593888	0.335748	-4.39778	NO
RXFP1	-1.65649	4.33924	-3.24934	0.00305498	0.0730825	-1.78564	DOWN
LOC554174	1.00063	2.78947	1.7476	0.0917299	0.374355	-4.75543	NO
LGI3	-1.6604	9.25749	-3.52003	0.00152825	0.0506066	-1.15449	DOWN
KIF12	-1.66045	4.32938	-3.8729	0.000606755	0.0290653	-0.307062	DOWN
CD1A	-1.66403	6.45229	-2.92522	0.00683609	0.118038	-2.51284	DOWN
SIAE	-1.67931	4.31141	-5.41743	9.48169e-06	0.00359867	3.53711	DOWN
AATK	-1.68035	10.7018	-4.13168	0.000304832	0.0201021	0.32728	DOWN
SCTR	-1.68486	7.47393	-4.29541	0.000196537	0.0157529	0.73259	DOWN
RS1	-1.68508	3.77046	-4.18506	0.000264257	0.01856	0.459126	DOWN
KHDRBS2	-1.68564	7.70764	-3.78466	0.000765838	0.0336627	-0.521151	DOWN
SFTA2	-1.68785	12.475	-3.98361	0.000452397	0.0247327	-0.0367718	DOWN
CD1E	-1.68884	4.89932	-2.92736	0.00680045	0.117731	-2.50815	DOWN
DAPK2	-1.69108	10.6685	-4.08656	0.000343885	0.021563	0.216062	DOWN
PRND	-1.00231	3.09235	-1.77421	0.0871388	0.368659	-4.71378	NO
TMEM88	-1.69882	10.4584	-4.16829	0.000276392	0.019073	0.417674	DOWN
MGAT3	-1.70183	9.91836	-4.23793	0.000229335	0.0166633	0.590011	DOWN
NMUR1	-1.70196	8.74123	-3.8386	0.000664317	0.0309221	-0.390429	DOWN
SERPINA9	-1.00946	4.54697	-1.89201	0.0690972	0.350078	-4.52357	NO
TCEB1P3	-1.00981	4.94477	-1.30912	0.201364	0.508785	-5.36613	NO
RGPD1	-1.0171	4.34233	-1.48088	0.150042	0.445097	-5.14446	NO
KLB	-1.70557	5.91667	-3.60419	0.00122837	0.0433688	-0.954603	DOWN
C16orf89	-1.70592	9.75135	-3.63065	0.00114654	0.0421561	-0.891445	DOWN
WNT7A	-1.71489	6.40627	-4.0121	0.000419387	0.0237846	0.0330475	DOWN
SUSD2	-1.71741	14.2819	-4.75282	5.71924e-05	0.00902999	1.87447	DOWN
MGC42105	-1.02225	7.43498	-2.03455	0.0516742	0.318402	-4.28115	NO
CD160	-1.72268	4.36814	-4.0036	0.000428981	0.0241207	0.0122022	DOWN
ITM2B	-1.02547	10.0108	-1.50184	0.144572	0.440039	-5.11583	NO
CCT6B	-1.03084	5.561	-1.87167	0.0719605	0.352756	-4.55709	NO
CX3CR1	-1.72671	9.32581	-3.32301	0.00253423	0.0663335	-1.61579	DOWN
LOC100128840	-1.72693	4.67122	-2.99683	0.0057364	0.108148	-2.35525	DOWN
TMEM130	-1.73705	9.9657	-2.43547	0.0216456	0.213293	-3.53422	DOWN
FREM3	-1.75089	4.22024	-3.43137	0.00192076	0.0569192	-1.36327	DOWN
YTHDC1	-1.75164	6.0829	-2.95669	0.00633019	0.11262	-2.44381	DOWN
MIRHG1	-1.75612	6.5362	-2.56097	0.0162478	0.184503	-3.28278	DOWN
SOSTDC1	-1.75625	8.95269	-2.51591	0.0180236	0.195663	-3.37395	DOWN
RP3-527F8.2	-1.03326	6.24604	-1.73619	0.0937596	0.377144	-4.77313	NO
RND1	-1.75958	7.98256	-2.30275	0.0291072	0.244202	-3.79143	DOWN
GGTLC1	-1.76445	12.2837	-5.0234	2.74945e-05	0.00565653	2.55241	DOWN
RAB33B	-1.77018	6.21541	-3.85049	0.00064379	0.0303967	-0.361563	DOWN
SYNPO2L	-1.77139	5.79285	-3.22851	0.00322004	0.075119	-1.83339	DOWN
TMEM11	-1.03639	10.5897	-1.47766	0.150898	0.446048	-5.14883	NO
PDZD2	-1.78179	9.8874	-3.77656	0.000782334	0.0339344	-0.540731	DOWN
CLIC3	-1.78591	10.5357	-4.25128	0.000221268	0.0163556	0.623089	DOWN
SH3GL2	-1.78937	5.14423	-4.09144	0.000339438	0.0215406	0.228069	DOWN
LAMA3	-1.04072	4.55736	-2.04077	0.0510114	0.31699	-4.27029	NO
OASL	-1.04171	9.86356	-2.0322	0.0519272	0.319207	-4.28526	NO
MAP1LC3C	-1.05321	7.79829	-1.97305	0.0586514	0.334484	-4.38734	NO
RP13-36C9.6	-1.05723	4.42835	-1.92784	0.0642955	0.342685	-4.46388	NO
AQP4	-1.79027	8.98379	-2.77867	0.00973838	0.142473	-2.82929	DOWN
C17orf91	-1.79362	10.9873	-5.0193	2.78012e-05	0.00565653	2.54214	DOWN
TPPP	-1.06538	5.24882	-1.68816	0.102728	0.386935	-4.84664	NO
ACADL	-1.79386	6.14299	-2.84281	0.00834841	0.130973	-2.69183	DOWN
SLC39A8	-1.80775	13.1994	-4.73887	5.93931e-05	0.00905137	1.83952	DOWN
LOC541469	-1.81066	6.49765	-3.95901	0.000482964	0.0256231	-0.0970032	DOWN
ABCA3	-1.81283	13.6083	-4.01505	0.000416103	0.0237846	0.0402937	DOWN
MEGF11	-1.81727	5.29831	-5.17561	1.82146e-05	0.00455432	2.93342	DOWN
LOC643441	-1.82449	5.79758	-3.30273	0.00266836	0.0680398	-1.6627	DOWN
MS4A15	-1.82658	6.92924	-3.49755	0.00161969	0.0520623	-1.2076	DOWN
DHRS2	-1.82678	6.16874	-5.0882	2.30724e-05	0.00505953	2.71468	DOWN
ZNF319	-1.0709	5.50302	-1.6788	0.104558	0.389475	-4.86078	NO
NAP5	-1.85558	8.72826	-4.1552	0.000286248	0.0195827	0.385333	DOWN
GP1BA	-1.07895	6.42657	-1.59368	0.122475	0.412062	-4.98637	NO
SHANK2	-1.85761	8.2312	-3.03612	0.00520674	0.102434	-2.268	DOWN
PPP4R4	-1.8632	5.20855	-4.3772	0.000157725	0.0138967	0.935931	DOWN
HLA-DQA2	-1.86488	9.92492	-3.44904	0.00183544	0.0556812	-1.3218	DOWN
AMBP	-1.87797	4.91089	-4.54741	9.96659e-05	0.01137	1.36047	DOWN
KRT72	-1.88565	4.84001	-3.56128	0.00137331	0.0469732	-1.05671	DOWN
ZNF385B	-1.88574	7.24306	-3.22124	0.0032796	0.0760269	-1.85002	DOWN
OLFML2A	-1.88674	10.3465	-4.34424	0.000172357	0.0144244	0.85392	DOWN
PCSK9	-1.88964	8.41528	-3.22094	0.00328207	0.0760269	-1.8507	DOWN
C6orf155	-1.89661	4.21769	-4.60838	8.45275e-05	0.0105001	1.51291	DOWN
KCNH2	-1.08999	4.77649	-1.81287	0.0808181	0.363173	-4.6524	NO
CLIC5	-1.89878	12.6952	-4.26053	0.000215837	0.0161968	0.646045	DOWN
KCTD16	-1.90426	6.16315	-3.13413	0.00408114	0.0874542	-2.04807	DOWN
EGR4	-1.09614	3.81747	-1.95701	0.0606028	0.337896	-4.41466	NO
LOC646576	-1.90558	4.86939	-3.8015	0.000732615	0.0324919	-0.480395	DOWN
KIAA1683	-1.91386	11.3329	-3.42167	0.00196924	0.0576368	-1.38601	DOWN
GRIA1	-1.91486	5.60811	-3.47666	0.00170941	0.0535506	-1.25685	DOWN
DNASE1L3	-1.91729	9.69799	-3.32855	0.00249873	0.0657633	-1.60296	DOWN
COL4A3	-1.92136	7.84832	-3.33814	0.0024384	0.064965	-1.58072	DOWN
PLA2G4F	-1.92463	7.35762	-3.27815	0.00284011	0.0704391	-1.7194	DOWN
RGS13	-1.10613	4.22522	-1.72115	0.0964948	0.378838	-4.79633	NO
FAM105A	-1.92802	5.237	-3.36049	0.00230322	0.0629589	-1.52879	DOWN
ARC	-1.93161	7.823	-3.93723	0.0005117	0.0262993	-0.150231	DOWN
LOC100131170	-1.93325	8.4694	-4.18201	0.000266423	0.0186458	0.451587	DOWN
SEMA3E	-1.93791	7.18012	-3.13256	0.00409715	0.0876072	-2.05162	DOWN
FHDC1	-1.94157	6.57893	-4.0466	0.000382569	0.0227856	0.117751	DOWN
TMED6	-1.94608	6.74779	-3.78199	0.000771241	0.0337499	-0.52761	DOWN
MAPK4	-1.95567	7.73524	-4.28388	0.000202719	0.0158706	0.703976	DOWN
TRIM63	-1.10886	7.84925	-1.78341	0.0855981	0.368136	-4.69927	NO
CCDC48	-1.97264	11.4086	-4.6976	6.64081e-05	0.00956664	1.73619	DOWN
HTR3C	-1.97499	8.12173	-2.52372	0.0177032	0.193688	-3.3582	DOWN
NAPSB	-1.99342	13.7556	-4.98946	3.01399e-05	0.00600849	2.46739	DOWN
FAM167A	-1.99417	6.65716	-3.52843	0.00149537	0.0496847	-1.1346	DOWN
C11orf9	-2.00076	11.6716	-4.41062	0.000144149	0.013483	1.01915	DOWN
PARD6B	-2.00407	8.20782	-4.433	0.000135711	0.0130997	1.07492	DOWN
HOXA6	-2.00461	6.02362	-4.63719	7.81942e-05	0.010233	1.58498	DOWN
FGFBP2	-2.00587	7.47331	-3.68747	0.000988396	0.0387498	-0.755368	DOWN
PRSS21	-1.10986	6.57397	-1.94602	0.0619717	0.339541	-4.43327	NO
NR0B2	-2.00629	7.42652	-5.32769	1.20781e-05	0.00394645	3.31338	DOWN
SFTPA1B	-2.01117	12.2624	-3.1739	0.00369435	0.0822004	-1.95795	DOWN
ADAMTS8	-2.01732	9.65963	-3.89223	0.000576505	0.0280936	-0.260003	DOWN
TMEM90A	-2.02828	5.70788	-5.14093	2.00049e-05	0.00470021	2.84668	DOWN
RGS9BP	-2.03358	4.10654	-3.72326	0.000899914	0.0367439	-0.66931	DOWN
MS4A2	-1.11095	8.88275	-1.73392	0.0941683	0.377144	-4.77664	NO
GPIHBP1	-2.03444	13.6862	-3.73237	0.000878652	0.0364426	-0.647361	DOWN
CSF2	-1.12162	5.88795	-1.9327	0.0636667	0.342623	-4.45571	NO
ADRB2	-2.04194	11.6143	-5.89159	2.65841e-06	0.0019432	4.71051	DOWN
C21orf135	-2.04221	5.71425	-3.47901	0.00169908	0.0534001	-1.25132	DOWN
SLC46A2	-2.04828	7.18797	-4.08289	0.000347271	0.0216206	0.207024	DOWN
CYP4B1	-1.1277	11.9534	-2.03466	0.0516632	0.318402	-4.28098	NO
INADL	-1.14374	6.43024	-1.93876	0.0628903	0.341023	-4.44551	NO
SLCO4C1	-1.14488	7.96414	-1.87612	0.071326	0.351961	-4.54978	NO
WNT3A	-2.06374	9.79307	-4.73911	5.93547e-05	0.00905137	1.84012	DOWN
BNIPL	-1.15366	6.2937	-1.89917	0.0681139	0.349093	-4.51171	NO
CCK	-2.07034	6.63284	-4.01233	0.000419125	0.0237846	0.033625	DOWN
CYP3A4	-2.07288	5.75851	-2.48632	0.0192854	0.20102	-3.43328	DOWN
SLC6A4	-2.07663	10.6277	-2.51841	0.0179203	0.195093	-3.3689	DOWN
GRM8	-2.08373	5.93939	-4.64666	7.62179e-05	0.010233	1.60867	DOWN
FAM71A	-2.08495	5.42638	-3.19349	0.0035169	0.0795068	-1.91336	DOWN
LOC401022	-2.10136	7.42699	-3.45975	0.00178552	0.0550419	-1.29663	DOWN
IGFALS	-2.10539	8.35909	-5.33085	1.19755e-05	0.00394645	3.32127	DOWN
ARVCF	-1.16498	4.27346	-1.46169	0.155198	0.451771	-5.1704	NO
[truncated: 17,738 more rows]
