# Supplementary material for: Integrated bioinformatics-based identification of proliferative diabetic retinopathy and idiopathic pulmonary fibrosis: Focus on fibrosis and immune infiltration
Source: PLoS One. 2026 Feb 23;21(2):e0343398. doi: 10.1371/journal.pone.0343398 (PMC12928582; doi:10.1371/journal.pone.0343398)
Supplement: S4 Table — (XLSX) [file pone.0343398.s004.xlsx]

## Sheet: Sheet 1
The intersection of differential genes between GSE94019 and GSE10667
Only PDR-UP	Only PDR-DOWN	Only IPF-UP	Only IPF-DOWN	PDR-UP AND PDR-DOWN NOT IPF-UP NOT IPF-DOWN	PDR-UP AND IPF-UP NOT PDR-DOWN NOT IPF-DOWN	PDR-UP AND IPF-DOWN NOT PDR-DOWN NOT IPF-UP	PDR-DOWN AND IPF-UP NOT PDR-UP NOT IPF-DOWN	PDR-DOWN AND IPF-DOWN NOT PDR-UP NOT IPF-UP	IPF-UP AND IPF-DOWN NOT PDR-UP NOT PDR-DOWN	PDR-UP AND PDR-DOWN AND IPF-UP NOT IPF-DOWN	PDR-UP AND PDR-DOWN AND IPF-DOWN NOT IPF-UP	PDR-UP AND IPF-UP AND IPF-DOWN NOT PDR-DOWN	PDR-DOWN AND IPF-UP AND IPF-DOWN NOT PDR-UP	PDR-UP AND PDR-DOWN AND IPF-UP AND IPF-DOWN
LENG9	TGFB2-OT1	SERPINB4	ITLN2		PCSK6	BDNF	CLCA2	ECEL1P2	SERPINB3
MGC72080	ZNF644	PLUNC	RP11-165H20.1		TYMS	CRTAC1	DYDC2	HMGCS2
STK19	MBOAT7	KRT6A	AGBL1		GNB5	DDC	ARG1	SH3GL2
CMPK2	PCDHGC4	MSMB	RTKN2		DAB2	NCR1	CILP	CD1B
LOC101927492	TOPORS-AS1	COMP	LGALS2		SGOL1	SEMA3E	SERPINB13	DMRTC1
CRHR1	PCDHGC5	MMP1	LOC723809		CALD1	KLF10	CD177	WFDC12
SRGAP2B	PTPRO	C20orf114	C13orf36		PTPRH	FOSB	GABBR2	PDE6A
PARGP1	MGST2	SAA1	KLRG2		CDC25B	EMR1	KRT15	CYP17A1
ANK2	MICA	KRT6C	CD1C		ABCA12	ICAM1	COL11A1	SH2D1B
GANC	UBE2K	SPP1	HSD17B6		USP28	DUSP6	PLTP	SDR16C5
LOC102724631	TYSND1	SAA4	APOH		DDB2	CXCL2	DNAH9	FLRT3
NDUFA11	TNFSF13	PSCA	AGTR2		HSD3B7	CTNND2	PCP4	KCNG3
ASNS	DLG3	PIP	ZBED2		RUNX1	OLFML2A	PCBP3	SYP
GRIK5	VRK2	KLK12	TNNC1		COL6A2	LMO7	CCL16	GPC5
TMCC2	KRIT1	LOC85391	F11		COL1A1	HEY1	SLC28A3	LIM2
DSP	SORBS1	KRT5	HHIP		COL3A1	LOC284454	ANKRD18A
BECN1	RFXANK	CXCL6	ACOXL		THY1	CD83	GRIP2
SLC4A4	RAB11FIP3	PODNL1	AGER		POSTN	C8B	ZNF233
POTEB	RHO	KRT6B	CACNA2D2		SPAG6	KLF4	IL23R
POTEB2	RAD51D	TMPRSS4	CLDN18		SERPINE2	C1orf198	ALOX12P2
FAM227B	ZNF573	CYP24A1	SFTPA1		COL1A2	EGR1	C1orf158
BAIAP3	SAG	AKR1B10	PLA2G1B		COL15A1	TGFB2	TNFSF4
PGM5P3-AS1	SYN3	TSPAN19	SGCG		OLFML2B	EXT1	TPBG
CNTN1	GSTM2P1	CRLF1	CHIA		LUM	HLA-DQA2
NCAPG2	ABCA4	CTHRC1	C4BPA		GEM	SNX25
NOMO2	MSANTD2	C10orf81	MYH2		BGN	MYO1B
DKC1	RCVRN	LCN2	SFTPD		TXNRD1	SDC4
TPM2	PRPH2	MMP10	CCL17		FBN1	SUSD2
CASS4	CADM2	LOC151438	CA4		NAV1	TNFRSF12A
TSPY10	PHEX-AS1	PROM1	CNTN6		COL5A1	ARC
POM121L9P	RBP3	GPR87	FCER1A		SNX9	AKAP2
POM121L1P	CRX	TIMP4	CPB2		GAL3ST4	DHCR24
DDX11L9	BTNL9	PLA2G2A	LEPREL1		FAM20C	SPTBN1
SUPT20H	MCTP2	COL10A1	RBP2		NID2	SGMS2
PGM1	ATP1A3	PCSK1	LAMP3		MMP2	RAB33B
CNOT10	SRRM4	KRT17	LRRN4		CTSD	RAB17
TOR2A	ZNF408	S100A2	GPR158		FSTL1	CCDC85A
CNOT2	ARGFXP2	NEK10	WIF1		SIGLEC1
BRWD1	LOC440446	LGALS7	C9orf61		IRF5
RAET1E	AIPL1	CHST6	ODAM		SH3PXD2B
CT45A4	LINC01247	KRT14	PEBP4		CREB3L2
PLAUR	PDE6G	KRT17P3	AADAC		MERTK
FBXO38	MEG3	ACAN	ODF3L1		SLC16A10
ST5	MYO5B	CLEC4G	LOH3CR2A		COL8A1
TMEM205	LOC400863	CP	IL13		FAP
NACA	NEUROD1	P4HA3	GPM6A		COL14A1
ZNF239	TTBK1	TNS4	EFR3B		THBS2
NGFRAP1	LOC101926897	MMP13	LRRC36		CPNE5
HM13	RDH8	SPOCK1	PLAC2		PLOD1
GPR75-ASB3	FLJ38576	LGALS7B	ANGPTL7		ITGB5
PCDHA7	CACNA1C-AS4	RHOV	RP11-35N6.1		P2RY6
LYZL6	LOC101929234	HSPA4L	XCL1		SERPINF1
DPP10	ZNF804B	SCG5	ASPG		TTYH3
KCNAB1	NEUROD4	FCRL5	SFTPA2B		SPCS3
FAM156B	MUC13	HIST1H2AM	SLC26A9		MMP14
TTLL1	CADPS	ZBBX	TNNT1		ANPEP
LOC101060498	TRIM72	CCNO	HDC		NUCB2
FCAMR	RAX2	GSTA5	CDH16		IL10
TCP11L2	CLEC19A	HTR2A	C2orf54		SLC37A2
RAI2	LOC286367	GALNTL2	SLC5A9		PIK3AP1
CNOT4	SLITRK3	C13orf30	IGFALS		FKBP10
KLHL5	ANKRD20A19P	RARRES1	LOC401022		COL5A2
CCDC112	LOC101926996	APOD	FAM71A		TBK1
RTN3	RP1	LTF	GRM8		TIMP1
SMG1P2	LOC284632	CCDC11	SLC6A4		SH3RF3
ZFAS1	IMPG1	MMP3	CYP3A4		XPOT
CCL4L1	GRID1	KIF26B	CCK		TCN2
AJUBA	HILPDA	MS4A6E	WNT3A		FNDC3B
SATB1	LOC387810	PAPPA	SLC46A2		C1R
RBL1	USP17L9P	SCG2	C21orf135		SERPINH1
CDKL1	KCNV2	TTC29	ADRB2		SEL1L
ARAF	FAM106CP	DPEP1	GPIHBP1		DST
ACTR3B	NDST3	YSK4	RGS9BP		CREG1
RTBDN	LRRC37A11P	CCL7	TMEM90A		ERCC6
CCPG1	LINC00202-2	EFNB3	ADAMTS8		KDELR3
NR3C1	LOC101926908	MUCL1	SFTPA1B		OAF
ZNF790	ARSE	NPTX2	NR0B2		DSE
MSRB3	HS3ST4	TM4SF19	FGFBP2		PTGIS
C1orf105	LOC145837	C10orf63	HOXA6		PTTG1
CBFA2T2	GNRHR	SAA2	PARD6B		ZNF581
GTDC1	ATP2B2	GREM1	C11orf9		ESD
CIART	GUCA1A	CXorf41	FAM167A		BASP1
EPB41L3	TPD52	TDO2	NAPSB		CTSB
CTNNB1	LOC101929717	C20orf85	HTR3C		STEAP3
KLHDC9	C11orf44	DEFA3	CCDC48		SPAG5
DHX40	NRL	CCNA1	MAPK4		HS3ST2
TC2N	SLC17A7	ZSCAN4	TMED6		MYO5A
SOGA3	LOC728613	IGFL2	FHDC1		UNC93B1
POPDC3	GABRB2	ARMC3	LOC100131170		SGPL1
IL4R	FREM2	MUC16	FAM105A		ITGA11
PSMG2	LOC157273	DQX1	PLA2G4F		SMC5
SUPT7L	S100A7A	UGT2B17	COL4A3		STK38L
LSMEM2	RPGRIP1	GSTA1	DNASE1L3		SORD
ATRAID	KIR2DL1	IL13RA2	GRIA1		LEPRE1
GFM2	IMPG2	VTCN1	KIAA1683		TMEM87B
TCF3	TULP1	DLGAP5	LOC646576		FLNC
A2ML1	HBB	CCDC37	KCTD16		MMP11
TXNL1	CHGB	FAM92B	CLIC5		FHL2
COX14	APOB	CCL18	C6orf155		ATAD2
CIDEB	USP18	LOC100132553	PCSK9		UCHL1
OR11H2	IGF2BP1	ADAMTS16	ZNF385B		COG3
CUL2	LINC01267	TOP2A	KRT72		PTGFRN
DNAJC28	PATE3	ABCA13	AMBP		KCNE4
PTPRZ1	LOC100420587	CENPA	PPP4R4		SPON2
NDUFA2	NDNF	C6orf103	SHANK2		FBLN2
SHC1	ZCCHC5	JARID1D	NAP5		RRM2
SMARCB1	CPLX4	SPAG17	DHRS2		ANO4
RPAIN	POM121L8P	C2orf73	MS4A15		USP35
STAG3L5P-PVRIG2P-PILRB	DLX6	KIF11	LOC643441		MAP1B
TBC1D14	LOC100506497	ATP12A	MEGF11		NIN
SLC25A17	LRIT2	C6	ABCA3		IER5L
LINC00320	GNGT1	GTSE1	LOC541469		RPS19
RASSF5	GNG13	MGC50722	SLC39A8		EMILIN1
SLC7A7	OR13F1	MCHR1	ACADL		SPATS2
LNPEP	FLJ22184	NGFR	C17orf91		DYM
ZNF131	UBE2QL1	SOX2	AQP4		FHAD1
CABIN1	KNCN	MMP7	CLIC3		FKBP14
LOC728323	GUCA1B	PSAT1	PDZD2		RACGAP1
TRIB1	CNTNAP4	SPRR1B	SYNPO2L		HS3ST1
FYN	LY6G6C	C9orf117	GGTLC1		SLC38A6
CD44	HSD3B1	CCDC17	RND1		DONSON
TRAF3IP3	FBXO27	NPPA	SOSTDC1		ENAH
SLC3A2	C17orf102	C11orf88	MIRHG1		STMN2
C4orf33	BHLHE22	KRT23	YTHDC1
PRB4	RFPL3	SCRG1	FREM3
ARRDC1-AS1	OR6X1	SFRP2	TMEM130
MAPKAPK2	CCAT1	CCL13	LOC100128840
ARID4B	CCER1	OSTalpha	CX3CR1
RNASEH1-AS1	GJA10	C18orf56	CD160
LOC100288570	DSCAML1	WDR16	WNT7A
METTL23	OR10K1	KIF20A	C16orf89
ARHGDIA	CYP4A11	C1orf194	KLB
TTTY7B	MYH15	MIA	NMUR1
ADAM28	KCNB1	C2orf39	MGAT3
LOC102467080	OR2L3	HIST1H2AE	TMEM88
RBM19	HCN1	C13orf3	DAPK2
SIAH1	MVK	CABYR	CD1E
PABPC1L2A	CDH12	CAPSL	SFTA2
SPDYA	LINC01226	VNN1	KHDRBS2
ZBTB44	KLHL7-AS1	LGI2	RS1
MOV10	DAOA-AS1	C1orf92	SCTR
PHB	CLVS2	E2F8	AATK
FGF1	GPR12	KCND3	SIAE
CDK11A	MEIS1	DIO2	CD1A
TJP2	SERPINE3	ZNF385D	KIF12
TOM1L2	NCAN	AKAP14	LGI3
ABCC3	OR51A2	STEAP1	RXFP1
LOC101929196	KCNMB2	C6orf97	C5orf20
WBP1	IGSF11	CHST9	TOX
GAGE12D	OR10J3	LOX	KIAA0574
CRYAB	TAS2R40	SRPX2	MATN3
ACTA2	DIO3OS	MS4A8B	GDF10
PHC2	LOC101927374	COL17A1	BEX1
APBB2	PGM5P2	MORN5	CCR7
MICU1	GLRA2	ASPN	KAL1
UBXN1	KIR2DL4	CHP2	IDO2
GSTM1	LRP2	TSGA10	CAV1
SLC25A44	CRABP1	MELK	MICALCL
DCN	GPR98	C6orf118	CALB2
DENND5A	LOC101927915	MYO7A	GKN2
HFE2	RNF112	ABCG4	HRCT1
MOBP	EYS	S100A1L	HOXD1
RIOK1	MYT1L	FCGBP	TCL1A
PDLIM3	LOC100129055	CD163	XCL2
SMC2	MAGEA3	MS4A14	C20orf56
R3HDM1	OR1J1	EFCAB1	FAM176A
NUDT4	LOC400655	E2F7	COL13A1
PRR13	KRT12	TRPV4	DOK7
PPIB	VWDE	C9orf135	TMEM125
CSF3R	RUNX1-IT1	FLJ23152	FLJ20674
SLA	LOC101927040	FAT2	TSPAN13
GAGE12F	XKR9	HES2	NINJ2
PTPRS	GABRG2	C1orf110	BMP2
ANAPC16	SNRPD2P2	KIAA0125	CYP3A5
DMXL1	LOC101928034	PLA2G7	ST7OT1
NKX3-1	LCT	LOC729983	IL20RA
TXNDC17	UGT3A1	LRRC50	PRX
45909	OR51A4	EYA1	KRT27
PPP2R5E	GYPA	LOC344887	FZD8
LOC100288798	RD3	PBK	PALM3
CLDN11	SCG3	SERPINA5	MT1M
SH2B3	TRAPPC6A	SRD5A2	TM4SF4
ASMT	LOC101927207	IGF1	ANXA3
RNF185	VSX2	MAP1A	KRT18P40
ANO6	NYAP2	ANLN	DKK1
CHD1L	LOC100190940	DNAI1	LOC100130856
SAMD4A	FAM19A4	REEP2	LRRN3
FAM225A	BEND4	RSPH10B	CYP3A7
ITGB4	LOC388942	LDLRAD1	FIGF
NFATC2	AKAP3	OGDHL	VGLL1
DET1	ARHGEF33	PTPRT	AXUD1
INSIG1	PTPRD-AS2	CCDC113	CAV3
SERF2	CBLN2	TMEM45A	GPA33
GYS1	MGC15885	NEK2	ANKRD29
URGCP-MRPS24	LOC100288637	CCDC135	UNQ9165
TRAF1	CSMD2	C8orf47	SLC22A3
C17orf49	OR6Y1	TSHZ2	KIR2DS4
MED15	C20orf203	LOC643037	DMBT1
CKS1B	LINC01516	RAD54L	CA2
FKBP2	LOC101929657	GPX8	RNF128
EIF2AK2	OR5B2	TTK	P11
AQP1	SPRNP1	CCDC78	ICAM4
PDE4DIP	LOC100506178	MGC24125	PGC
ARL4C	SUMO1P1	ESCO2	RASGRF1
NPHP3	LOC100287010	FAM65C	APOBEC2
RARA	KRT39	CDH2	RORC
MPC1	CATIP-AS2	CCDC151	GPRIN2
MYPN	CEACAM18	RAB42	KRT4
BIN2	LOC401286	C3orf16	UPK3B
NLRP3	DEFB132	WDR63	KCNA4
MON1A	MALRD1	DISC1	RAP1GAP
OAT	LHFPL3-AS2	ASPM	RNF148
TBC1D5	ZNF663P	HIST1H3F	JPH1
TCIRG1	LINC00624	HMGB3	KANK4
KIAA1191	ZBTB3	FLJ39632	TMPRSS2
MYL9	LOC101928205	C1orf87	SLC1A1
JUP	PATE1	DNAI2	KIAA0999
PTER	GPR137C	DKFZp434K191	FAM107A
C15orf41	TNR	VCAN	VPRBP
OSBPL3	RAB25	ADORA3	FOLR1
PPP2R5A	KIR2DL3	SPATS1	SELENBP1
KCNJ11	RGPD4-AS1	ABCA6	SFTA3
TNIP1	GTF3C2-AS1	EYA2	RAB11FIP1
STAU1	PABPC1P2	SPATA8	IRX2
GAGE12C	BTNL3	C1orf173	HPGD
GAGE12E	NPAS4	SLC1A3	HPN
GAGE12G	RDH16	STEAP2	FAM83H
GAGE12H	PLEKHG7	PLAC4	GALNT13
COL4A2	OR8B4	CGREF1	SCEL
GUCD1	OR14J1	GPR81	ZNF683
RBBP5	LOC101928460	NMU	RIMKLA
USF2	GCM1	TPX2	ANKRD1
COL4A1	AGBL4	HIG2	XAGE3
SDCBP	PDE6H	DSG3	IFT57
ARHGEF28	MC4R	CDKN3	MFSD2
BLOC1S1	LOC101929199	LRRIQ1	MALL
IDNK	C15orf53	SLC23A1	LGALS4
RIC1	ZBTB8B	TEKT1	COL4A4
ATG12	PON1	ISM1	CTAG1A
LINC00470	CPLX3	SIX1	AUTS2
DNASE1L1	ACBD7	CCNA2	SLC10A4
RBM47	ACVR2B-AS1	NCAPG	HSPB3
C1RL	GUCA1C	AGBL2	EDNRB
FIP1L1	CASQ1	MNS1	LOC441376
ZFAND5	MBP	DERL3	OLIG3
TFE3	MGARP	RNASE2	TNNT2
GBA	ST6GAL2	LOC728763	ZAR1
SNRPB	LOC400706	DLG2	PTGS2
TES	TMEM196	EFHB	HLF
PRDM1	DMC1	EXO1	GOLT1A
ARAP1	KCNG4	GLDN	CAPN8
RPS10	LOC101928978	MAGED4B	EMR3
LDLR	HPSE2	CLDN8	HLA-DPB2
RGS12	LOC101929983	MRO	ICOS
CLEC4A	PRAMEF9	PDE1A	DPCR1
KPNB1	AMPH	FOXM1	SOCS2
PKIB	LOC340512	HMMR	PTN
CRYZ	LOC101927845	GAS2L3	PLA2G3
OSBPL5	ZAN	FRMPD2	OSTbeta
COG2	LOC101928075	UGT1A6	LPHN3
EGR2	LOC286177	CHEK1	KIAA0408
LRRC8B	PLCH2	S100P	NOS2
TSPAN17	SLC12A3	RSPH1	EMP2
IL1B	VGLL2	CFH	SPOCK2
TMEM176B	LOC286189	LAMA2	SGEF
ARMCX2	ZFP42	FAM27E3	SEMA6A
PRKRA	TRIM63	RAD54B	ADRB1
ARMC10	GNG4	FOXN4	SCN1A
CXCR4	LINC01160	HJURP	SH3GL3
GPNMB	NTRK3-AS1	CDC25C	MYOZ1
ATXN7	WFDC3	EFCAB10	COL6A6
CTNND1	SERPINA12	B3GNT3	FZD5
LOC388692	LOC286059	FAM183A	ZNF541
STK3	TCF21	RIBC2	RAMP2
NSFL1C	OR4K17	CKMT1A	CETP
VKORC1	OR51Q1	PPAPDC1A	SHROOM4
C19orf66	LINC00485	CPXM1	TMEM163
EIF4A3	OR4M2	CXorf22	PRSS8
CHCHD7	FLJ26850	FLJ13744	PLA2G12B
MTX2	ZNF728	TEKT2	SHISA2
PTBP1	FNDC9	IQUB	CGN
ECT2	LINC00558	TEKT4	FOLR3
F2R	LOC100128714	PAX9	DUSP27
STAM	PTGES2-AS1	TSPAN1	OR52K3P
BBX	LINC01523	TMEM146	GPRC5A
GRB2	OR52E4	C20orf26	C4orf19
MAP2K3	ABCD2	IFNE	CFTR
TNF	CHDC2	RTDR1	GGT1
NOTCH3	COLCA1	LOC653390	AMOTL1
PDGFRB	PRKXP1	NPL	KCNS1
45910	UNQ6494	C9orf140	SYCP2L
EOGT	LOC101929106	FAM81B	SDPR
PMEPA1	SERTM1	KIF24	FAM46B
RND3	KRT42P	DUSP5P	C3orf52
SEMA4A	PSKH2	CEP55	VEPH1
BRE-AS1	GNG3	CD180	LOC727916
TRAPPC3	TMEM252	ZMAT3	COL29A1
NAIP	AIM1L	SPATA18	RETN
FAM198B	FAM218A	LRRC37A4	S100A3
PHF20L1	SPATA12	FAM83D	FOXA2
BPGM	GOLGA2P5	PRRX1	FLJ13769
MAN2B2	LEKR1	MMRN1	CUL3
GAGE2A	LOC101929753	ARMC4	CAPN9
BRSK2	LINC00202-1	MDH1B	ZNF365
TRAPPC5	KIF2B	SPATA17	DAO
UBE2V1	LINC00327	PRDM15	PPP1R1B
TUBA1C	HRK	DLEC1	BEX2
ATP5C1	LOC158434	COL7A1	GGTLC3
STAT3	GUCY2D	C6orf165	C5orf38
CSNK1D	CISTR	LOC401233	CTNNBIP1
VWA1	OR5M11	SULF1	KCTD19
ADAM8	LOC642426	SPOCD1	KIR2DS2
NME2	DIRC1	C13orf26	FGFR4
LAMB1	HSF5	CENPE	MDGA1
TGFBI	LOC101927406	C9orf24	IRF9
C20orf24	PDZD7	FAM154B	RP11-265F14.2
LGALS3BP	SPEM1	FAM150A	VSIG2
SNAI2	LOC1720	LOC200383	ASB9
KLHL21	LINC00885	CCDC146	TMEM139
KDM6B	PROK1	HBD	PLLP
PHLDA1	LOC101929181	PSPH	SOX7
ABAT	PMP2	CEP152	OR2A7
HSPG2	CNDP1	SPAG4	GGT3P
PTPRE	PWRN1	LRRC46	ST6GALNAC5
LARP1B	SERPINB8	C7orf57	BEX5
BCL2L2-PABPN1	LOC100289495	WDR38	DMRT2
AP1B1	CHST4	DNAJA4	C6orf223
MTMR11	DNAH8	GSG2	KLRF1
ARHGAP17	BMP10	NUSAP1	KLRB1
PTPN12	LOC151484	KIF18B	NXF3
MYLK	LOC101929378	CCNB2	C7orf16
NR4A2	OR2F1	TTC16	SEC14L4
LAMA4	SNAP25-AS1	CDCA2	XIRP1
CAPZB	PRAMEF2	CACNG6	SULT1A2
RPL9	LOC101927274	TBX6	FAT3
ISLR	HBBP1	MMP8	CCDC155
HERC3	LOC100996694	C20orf59	HSD11B2
OS9	CDH17	RPRML	NAPSA
SLC15A3	OR4A47	SYT12	HCG26
PLXND1	OR7A5	HIST2H2AA4	NR4A1
POLR2J3	PTGFR	ALDH1L2	KIAA1486
SLC38A1	ZNF252P-AS1	FAM166B	FUT1
ARHGEF17	FAM19A2	BUB1	ANXA8L2
TIPARP	MYO3B	TXNDC6	HYAL1
ALOX5	LOC101926975	hCG_1981531	LOC285986
THBS1	OR52B2	MEOX2	APLN
PHB2	OR2W5	TROAP	C9orf131
HMOX1	LOC643711	SUZ12P	C1orf116
IL1A	PITPNM3	FBXW10	KIR2DS1
HEXB	HOXA7	FLJ43080	SLAIN1
PSME3	EGF	CCDC39	SFRP5
ATG16L1	LINC00499	C4orf22	TMEM178
ACTR3	DKFZp434J0226	ANKFN1	PSAPL1
PLXDC2	OR5P2	NUF2	CPAMD8
AGA	HOXC9	SCARA3	MAST4
GAA	CACNG7	PNLDC1	SCUBE2
MAFF	LEMD1-AS1	LRRIQ3	ARAP2
PXDN	LINC01121	CLCA4	TM4SF1
MS4A7	LINC00690	LUZP2	FRY
TRIM28	LOC728485	CLDN22	DNM3
METRNL	SST	CXorf59	KIT
ARHGAP26	LOC101927557	HS6ST2	FAM184A
ITGA3	C8A	CXCL14	ADCY8
SERPINE1	SHANK2-AS1	CNTN3	CD47
RCC2	OR6F1	UBE2T	C1orf167
CXCL3	DLGAP1-AS3	C1orf192	GAL3ST1
PHACTR2	CCDC148-AS1	SLC6A10P	C1orf210
IL7R	TGM7	FAM155B	PKNOX2
TECR	PAUPAR	SRGAP3	PRKCQ
CASC4	OR52A1	IGFBP2	ARHGEF4
SFRP1	RPA4	FBXO32	FLJ45248
RPL32	CYP2J2	MEX3A	GGTLC2
FKBP1A	CDH7	SALL4	OTUD1
CTNNA1	TMEM225	MRAP	PON3
SESN2	MGC27382	LRRC6	PRSS16
TMEM255A	GRM7	LRRC17	ELA2A
FAM168A	SLC6A19	DNAH10	HBEGF
MEF2A	DCDC1	ALDH1A3	HIGD1B
SKI	EPHA10	ASAM	PTPRR
MRC2	LOC102546229	BUB1B	KLK5
LITAF	FAM83A-AS1	C10orf141	SEMA5B
MMP9	SEBOX	FLRT2	CADM1
PIANP	EGFLAM-AS4	HIST1H2AD	C5orf23
PAM	OTOR	ACCN2	CGNL1
RBM15B	LINC00507	C20orf96	SERPINB9
TIMM23	LOC101929128	CDH3	GCOM1
PPP1CB	OR6A2	MEX3B	KCNJ15
EIF5	LINC01511	S100A12	LIPH
GANAB	LOC389641	DYNLRB2	NCR3
TMEM183B	LINC01505	C6orf154	C1orf21
SRGAP2D	CDX2	C15orf26	HSPC159
ACADM	CAPS2	HS3ST3A1	TSPAN32
HTRA1	LOC101927356	C22orf23	LOC729111
CXCL8	VSTM2A-OT1	MAT1A	LYZ
CEP57L1	NOTUM	SPATA4	KRT18P34
SPSB1	ENTPD3-AS1	STOX1	AK2P2
PLEKHM2	LOC101929148	F13A1	RALGDS
FLNA	SYNJ2-IT1	HDAC10	RBM35B
AGAP3	FAM217A	CCDC74B	CASKIN2
RRBP1	DUXA	SAMD11	ABCC6
PPP1R15A	OR6M1	ALS2CR12	SFTPB
EFCAB14-AS1	LOC101929194	BIRC5	GBA3
PDIA6	LRRC74B	STAB1	C21orf71
CAPG	IGSF1	AK3L1	MYADM
CHD3	XKR7	ANKRD45	RP1L1
COL6A1	C3orf56	DNAH7	THPO
MRPL13	PNLIPRP3	C14orf45	CCIN
ABCA1	DEFB116	STXBP4	HOMER1
DOCK10	LOC101928855	ODZ4	KRT18P19
PRCP	GPRC5D	ASB14	PVRL3
JMJD8	PRG4	CD70	TOLLIP
RNASE6	HOXA-AS3	TMCO5A	JAM2
GLRX	ZNF826P	hCG_1818231	TMC7
TNFAIP2	DMRTC1B	C17orf72	HNF1B
SLC4A7	TAS2R9	CYP2A6	SHISA3
PPP1R18	DDX11-AS1	LYG1	IGSF3
EZR	OR9G4	CDT1	CDH19
NRARP	NMBR	CTSK	SEMA6D
GARS	TMCO2	COL6A3	WWC2
HSPB8	EP300-AS1	TMOD2	FGFBP3
COTL1	DICER1-AS1	C11orf70	SMEK2
RDH10	SERPINA13P	KIAA0101	TEK
LSP1	OR10H5	ARNTL2	C21orf90
ABL1	CTD-2270F17.1	SLC22A16	TACSTD2
CCND1	LINC00087	KNTC1	LINGO2
RAB31	DSCAM	CCDC60	CYP2C18
RNF19B	MRAP2	AGT
EPHB4	VIPR2	C1orf63
CD58	HAPLN2	MAD2L1
PDGFA	LINC00675	HMGA2
LOXL2	OR5K3	PRKY
ZNF710	CYP2C9	KRT13
MXRA5	LOC100506136	DPY19L2P4
PFKFB3	LOC100128770	LEPREL2
IER3	LOC101928191	MPHOSPH9
GOLGA6L5P	PTTG3P	NCAM2
PDE8A	OR2A12	CAPS
TNFAIP3	KRT26	LXN
FHOD1	CHIAP2	C14orf174
KIAA2013	LOC101927081	TTLL10
DGKH	LINC01102	DEPDC1B
IKZF5	LOC148709	LOC100131176
OAZ1	LOC101928937	CCDC65
FN1	KRTAP24-1	VWCE
NONO	RIPPLY1	KIF2C
APCDD1	APCS	RNASE3
MET	LOC730668	SLC27A2
SPARC	HNF4G	DKFZP434P211
NAGK	TTTY8	GPR84
RXRA	TTTY8B	AIM2
NAA38	LOC100506474	GDF15
MANF	PAQR9	DNAH2
PLOD3	C10orf111	TOX3
ATP5D	MMP27	C22orf15
MRPS11	NANOG	RGS22
COLGALT1	LOC100506022	CDC6
ZC3H12A	LINC00601	KIF15
ACSL1	PMCHL2	MYBL2
TRIM55	SLC28A2	CXCL5
TIMP2	C3orf80	RAB3C
RECQL	SPTBN4	XRN1
H2AFX	LOC339298	C4orf47
OXTR	TDRD1	DUXAP10
MMADHC	TRIM51	HYDIN
GALNT1	CHRNA9	C6orf91
EIF2AK3	GCNT7	C1orf114
ALPK3	PSORS1C3	ALK
TRIO	CCDC162P	TSNAXIP1
ZNF146	KDM4E	WFDC2
PFN1	CEACAM16	SERPINC1
NNMT	LOC101927924	SNED1
MLXIP	KRTAP5-11	GUCY2F
B4GALT1	TSGA13	CA3
RBBP6	LOC101927637	ROR2
RSU1	LOC101927248	LOC100132439
ZNF484	PANX3	BOC
DDAH2	OR6K3	SC65
AKAP12	LINC00290	DEPDC1
SSR2	ZDHHC19	TMEM59L
GAGE4	LOC100506790	LOC727834
LTBP3	LOC100505795	FAM64A
CCDC47	MORN3	HOXB2
ARHGAP1	LINC00351	CRISP2
PHACTR1	PRAMEF16	CD84
MCTP1	LOC100288748	CENPM
CSTF1	LOC100507195	SHCBP1
ZYX	CCL15	DNHD2
RBBP8	LOC284661	HAGHL
ZCCHC24	IFNA5	RNF175
ATMIN	LOC102723617	BTG4
LIPA	SLC9C1	UBE2C
LGMN	LINC01168	C7
FMNL2		CA1
BZW1		CKAP2L
GAGE6		C18orf24
CLTA		MBD5
TPM3		RAB3IL1
CD248		RARB
HSP90B1		LRRN1
CDC42		LOC157562
CMIP		PDLIM4
SMG1P1		LOC100133121
FDPS		CD209
FLJ31306		GCNT3
PIM2		GJB2
MAN2B1		GPC6
COPA		PLK1
TRMT10C		PSPC1
ABL2		AK7
TOR1B		DTX2
SUMF2		KIF4A
AEBP1		NCRNA00166
SLC38A2		KLHL13
GPX4		C11orf16
ABI1		DNAJC12
RAB10		PODN
HEATR6		FAM183B
NINJ1		ZMYND10
STK17B		SERPINA3
ADAM9		LQK1
PQLC3		C21orf96
GPX1		OSM
ERGIC1		SLITRK6
LRP10		MKNK2
MYO1G		POLQ
CDC16		FAM69A
TPCN1		CCL3L3
PIEZO1		HOXA9
JUND		PLD1
CASP7		PLOD2
PPP1R12A		WDR69
SCD		SNAP25
EFNB2		MTL5
LDB1		JSRP1
TWSG1		SLC5A3
NANS		CLEC11A
CIRH1A		RPGRIP1L
DAPK1		C3orf34
MCAM		FAM30A
FBXO24		C9orf116
CNN2		FSD1L
UBALD2		DIRAS1
DACT1		DPYSL4
APP		C6orf167
IMPDH2		CCNB1
TGFBR2		RGS17
CSRNP1		E2F2
KTN1		HMGB3L1
RBP1		KIAA1211
HAT1		ANKRD26
ITGA5		VSTM2L
ACBD5		LOC441795
MYO1E		RCN3
INPPL1		CYP2A7
GLA		CDYL2
TRPC4AP		ROPN1B
CDIP1		CDCA5
MASTL		COL24A1
AP3B1		SERPINI2
PLEKHB2		NDC80
ATP6AP1		MFAP2
GAPVD1		GPSM2
EFEMP1		C10orf12
AOAH		CPT1C
PSMC4		HIST1H4K
DCHS1		WDR49
AGO3		PLN
TNS3		ZNF214
USP9X		BAI2
MBOAT1		FKBP11
TXNDC11		MEIG1
RGS10		IKZF2
GAGE5		ABHD12B
CEBPB		MKI67
DUSP2		PGF
CHURC1		HIST1H4J
PDIA4		BFSP2
CXorf40B		ZFP14
IDI1		CLGN
NR2F1		NAV3
LOC100507334		DIO1
MRPL18		CDKN2C
SNX14		TCN1
MYLIP		FLJ23834
ATG9A		MS4A4A
PPIF		HAMP
ATP6AP2		FGF14
PSMA2		CD38
SEC61A1		C6orf206
SLC30A9		C21orf121
PLVAP		PLB1
ELK3		GSTA2
SLC19A2		DIO3
MT2A		WDR65
CSE1L		CCDC93
LYN		C15orf42
DNAJC13		tcag7.977
ITPR1		SLFN13
PPP1R15B		HIST1H4F
IRF2BPL		C3orf25
SIDT2		LOC284297
SRM		GGT5
PLEKHM1		HSPA1A
SNHG1		C16orf59
LAIR1		LOC729170
FTL		C4orf48
FAM45A		STON1-GTF2A1L
PLK3		CDCA8
LIMS1		ST8SIA5
HECTD3		PRSS2
SRSF7		A1BG
NAMPT		IGDCC4
SGSM2		PGM2L1
MICALL1		PYCR1
PPP6R1		SLC16A14
SMARCA2		DKFZP586H2123
SNRPD2		LRRC43
CPSF3		SPC24
ANXA1		CCDC88B
TNFRSF1A		HIST1H2AL
ZNF622		DEPDC7
ZNF597		CCDC40
SNTB1		CCDC136
SDS		SPC25
PLXNA1		C7orf53
LTA4H		CERCAM
SPDL1		IGSF21
STARD3		MOXD1
MYC		LOC100131110
ZHX2		HIST2H4B
TARS		ITPKA
YTHDF3		TCTEX1D1
CHD1		ITGA7
LMBRD1		DNER
SDC2		DUSP13
LRRC41		ROPN1L
BIRC2		TRPM2
NDEL1		EPHA3
MTCH2		KBTBD6
ATP6V0D1		CPNE4
ECHS1		UAP1L1
ZC3H4		FLJ36840
GNA11		DPY19L2P2
MAT2A		OLFM4
TMEM251		SEC61A2
GRN		PKP1
TBC1D15		IVL
ASCC3		LYPD6B
HAGH		CLDN10
KCTD20		DIP2B
ANXA2		NEIL3
CNDP2		LOC440731
RHOG		C14orf37
ZXDB		HIST3H2A
PDIA3		MTTP
CTGF		L3MBTL
PSAP		LILRB5
TAX1BP1		RAMP1
FXYD5		KALRN
CSRP1		LOC646470
CDC42BPB		ZNF93
P4HB		FAM27A
ANXA2P2		TXLNB
THBD		LOC730101
CTDSP2		CCDC81
ALDH1A1		ADAP2
TNFRSF21		ERCC6L
LINC00491		NEURL2
CDH11		HIST1H1A
RPN1		LRRC34
RPA1		ZNF695
CAPZA1		FAR1
EEA1		SLC2A1
PIM3		LOC100132357
TRAM1		HIST1H4E
GOLIM4		SEMA3A
RNF152		CFB
INPP4A		HIST1H3H
MAP1LC3B		CDC2
YWHAQ		RNF183
CDC27		KCNMA1
TBC1D9B		ZNF451
FAM49A		KCTD1
HMGCS1		SAP30
NCKAP5L		C5orf34
STT3A		KIF3C
ZNF618		FRMD6
SFT2D3		C10orf92
DCTN6		FGFR1OP
EHD4		SLC4A8
AP2A1		TUBB2B
ATP1B3		HIST1H4I
KDELR1		STK33
C1orf50		KIF19
PI4K2A		SMO
HIGD2A		PIH1D2
AREG		C3orf55
MID1IP1		UGCGL1
CTSC		HSP90AA1
HIATL1		IKIP
H2AFZ		GJB5
GNPTAB		LASS6
KIAA0247		ADAMTS6
PLXNB2		HIST1H4H
SMS		MAN1A2
IGFBP7		ABCC2
RAB11FIP5		ARMC2
VAPA		IQCG
PHLDB1		MND1
P4HTM		FBXO16
IRS2		C1QTNF6
SPRED1		C3orf15
SLC25A24		HIST1H2BD
FHL1		SGTB
GLIPR1		FLJ16686
CCL2		CDC2L6
ENTPD1		DOC2A
LRRFIP2		KIRREL2
GNAI3		WDR5B
HEXA		CASR
DOLK		SNHG3-RCC1
TTC37		KCNE1
CDH6		CCDC80
NPC2		C11orf66
DPP7		LOC221442
TSC22D2		MLF1IP
45911		ADAM23
SNAI1		KLHL17
RASA3		DFNA5
MFN1		SGOL2
EIF2S2		SLC6A6
GNS		ANKRD23
DNAJB6		SLCO1B3
SNRPC		EIF4EBP1
MAMLD1		TNFAIP8L1
EPHA2		AURKB
RAB20		RPL22L1
TSPAN5		C1S
SMURF2		LRGUK
RPS27L		KATNAL2
IFFO2		BHMT2
RIPK2		RFTN2
PALM2-AKAP2		DNM1
ATP6V1H		CRYBB1
ATOX1		DLC1
DNAJB4		RAB3B
PTPRK		SESN3
PPDPF		PRRX2
MARK3		ZNF702P
UBA5		HIST1H1B
CCND2		TMF1
CLU		KIAA0114
MARVELD1		PSD3
DNAJB11		ZBP1
STK40		ELL3
HCAR2		HIST3H2BB
IQGAP1		CCDC110
PDIA3P1		PCOLCE
INAFM2		PITX1
LCP1		PGLYRP1
EMP3		LOC729915
CHCHD2		SLC25A40
SLC12A7		NCRNA00115
CD81		RP13-401N8.2
DRG1		SYNPO2
PRELP		LOC340888
BLVRA		CKM
ARL4A		DDIT4
EIF3E		GINS1
RAF1		APOE
CNOT7		PEX6
ZC3H11A		SHMT2
FBXO11		WDR67
RBM3		ROPN1
WWC3		SIGLEC10
HNRNPK		CCL21
ABHD2		SERPINB11
RAB29		ZNF667
HIF1A		SPRR3
CHKA		NHS
SEC24D		HTR2B
PELI1		CALCA
GADD45G		LOC642236
ADCK2		NSUN7
HMGA1		FRMD5
FBXO30		PMFBP1
TP53I11		GPT2
SBNO1		MED18
ARPC3		ANKRD42
SUOX		QPCTL
APPBP2		FBLIM1
ESYT1		LOC100132006
RBM7		BACE2
RAB5B		C6orf195
FBRS		CDC25A
SRP9		TEP1
ZMYM1		TLL2
SRRT		LEP
LDHB		TSGA14
VPS29		LOC653284
AIP		ORC1L
CLIC4		FABP3
NAGPA		ZNF610
TBC1D2B		STARD5
FSCN1		BRI3BP
TBC1D25		ZNF215
TMED2		INF2
FZD1		CCR2
MARCKS		CDCA3
LGALS1		SLITRK4
ANKRD40		RAD52
PRDX4		RECQL4
MALT1		THAP8
SOX4		NRG2
LRRC8A		C7orf44
PPP2R1A		SPDEF
SAE1		ZFY
USO1		CNGA3
WDR74		LOC646446
PIM1		PRUNE2
LRP1		GCNT1
NDUFA1		FREQ
TSC22D3		C14orf143
CTSZ		C13orf34
TUBGCP2		OIP5
CYGB		BICC1
LMAN1		PLGLB1
DYNC1LI1		KEL
ITGA4		BMP2K
HEXIM1		GPR34
TNFRSF14		ERAF
STX18		CEP78
HDAC7		SPAG4L
SERTAD1		CHRNB1
DNAJC1		DZIP1
PRRC2A		RHOXF1
FOXK2		PDGFD
LSM3		SPESP1
FAM53C		IDH1
STAT2		ADAM22
CHUK		ABCB6
TXNL4A		LOC646903
PARP14		TRO
CD93		IL1F9
HDAC4		KGFLP1
LHFPL2		ITGB8
ATP13A3		SETDB2
VCL		SERPINB5
SNAP29		GPR137B
ENG		CHL1
RALA		XRRA1
DNAJC4		GLB1L3
NUPR1		SERPINA6
PRKAA1		RPS6KA6
ARF4		CD72
CLIP1		LOC399959
S100A10		ZNF480
SNHG5		VSIG4
B2M		HIST1H2BF
EXOC1		DNAH3
TNFSF9		GRAMD3
CD2AP		HIST1H1E
SLC43A3		LOC100131419
BRD4		MGC23270
DCTN4		CENPF
H3F3A		TET1
NID1		PFN2
CD40		C17orf39
INTS2		BCORL2
FZD7		NBPF1
VIM		RAD51AP1
PLCG1		MTHFD2
PALD1		THAP2
NIFK		BEND6
ROCK1		ZNF440
ZNHIT1		LOC284244
EREG		TP73
TAF1D		KIF2A
SPPL2A		RFPL3S
PRMT9		ITGBL1
KLF13		FMO1
TAZ		EFHC1
GNL3		GBGT1
MYO1D		GNRH1
PROS1		C15orf62
SQLE		HELLS
PKD1		SPOCK3
KANK2		RHBDL2
SCAMP3		STAM2
LRPAP1		ERN2
GLRX5		WDR78
PLP2		C14orf105
CX3CL1		MCM8
CRISPLD2		FAM83A
MPEG1		HOXB3
RPS17		WDR51A
CYR61		C6orf182
ZMPSTE24		DNASE1L2
NT5DC2		ASPHD1
NCOA4		RAB26
ANKH		HIST1H2BL
CSNK2A2		C1orf85
VAT1		KDELC1
IFI44		NPM3
HGS		GDA
ROBO4		ZNF514
NFE2L2		SLC35D1
SLC8B1		GPR162
RAC1		D4S234E
IGFBP4		PKMYT1
RPL36AL		AMPD3
SEMA3C		ALPK2
RETSAT		HIST1H1C
NUFIP2		KLHL32
FMNL3		CFHR3
SNRPA		LOC63920
NIPA2		PROM2
PGRMC2		SHOX2
WBP11		EPHB2
LAPTM4A		ASPHD2
MIDN		LOC388630
DOCK6		INTS8
HADHA		ANKRD13D
ASAP1		WIPF1
NUP160		RASSF6
GALNS		SLC16A6
DNASE2		IBSP
DDA1		C2CD3
TUBB2A		VNN3
TMCO3		COL22A1
TFDP2		FER1L4
KPNA2		ABCC5
SUPT6H		ZBTB1
TOR1A		CASC5
FTH1		MRC1L1
SUGP2		PLA2G4A
RASD1		PAX8
HLA-DPB1		AQP9
CSK		CASC2
CTDSPL2		DLEU1
SQRDL		ORC6L
KLF3		TF
JAZF1		TDP1
CPVL		BDH1
TPM4		PRC1
CFD		AURKA
SYMPK		FDXR
IGF2R		HIST1H2BI
MARS		HOMER3
MMGT1		FHOD3
EIF1		TMEM86A
EIF3D		CYP1B1
ARHGAP15		LRRC4C
SEPP1		LOC651721
VPS39		FZD3
FBLN5		ZNF227
CLIC1		C17orf67
PGD		LOC133874
UAP1		ITCH
MED29		RAD50
APEX1		NFAT5
NUTF2		CDC45L
DOCK4		STRA6
SAP130		RBM24
DDX3X		CDC20
DYNLT1		tcag7.907
RPL24		C12orf24
SKIV2L		MCM10
TRIM14		HIST1H2BO
RPSA		ZNF397
SCAMP2		C16orf55
EIF3B		C9orf9
TGFB1I1		TNFRSF6B
TGFB1		TCP11
TSPAN15		FAM81A
PEX1		SIGLEC9
AP2A2		IGF2BP3
ELL2		C9orf72
SLC20A1		GPR97
BAG3		ADH7
PSMD4		OCC-1
EDEM1		FANCB
MTCH1		TCERG1L
CD151		CBS
SARS		HSPA6
TTC7B		WASF1
PLEC		EPM2AIP1
TCEB1		CALU
RGS19		ZFX
MYH10		NAT1
RFX2		LOC644387
PIK3CD		NCRNA00084
MSN		FMO3
C16orf70		RAB36
COL18A1		GALNT6
PRDX6		FAM3D
SUMO1P3		LOC339803
EIF1B		DYDC1
EHD1		FKBP7
DOPEY2		tcag7.1196
REPIN1		GPR172B
BMP8A		DES
SPIN1		POMC
FLOT1		C6orf81
HAPLN1		FLJ37464
LAYN		INCENP
POMP		NPAS2
S100A16		STK36
ATG7		NGEF
TMED9		ANKZF1
ATXN1L		GLYATL1
DPP9		ATP8B4
TLE4		GLT8D4
TMEM50A		LILRB3
H3F3B		DHRS9
SRC		NRXN2
SELP		LOC728460
APPL2		TP53BP1
PAK2		GLI2
TMX1		XG
KLF6		TRIP13
IFITM10		PRR16
MRPL39		LOC645195
BCAP31		EFHD1
JARID2		ACTG2
PDHB		PIK3R5
MOB1B		STX16
CYTH3		FOLR2
CRTC2		SULF2
ETV5		CLK4
HSPD1		MTSS1L
LRSAM1		LY6D
GABARAP		ADAMTSL4
AFAP1		HOXB6
UXS1		HIST1H1D
LOC283070		LOC100131993
SFXN3		BLM
ATRX		ZNF485
SCYL2		SYCP2
PROCR		PI3
NACC2		ZNF417
C11orf31		PSTPIP2
PRKAB2		CRABP2
DDX21		SRPX
FAM117A		TMEM117
PSMA7		FCGR2A
ILF2		C2orf37
TRPV2		MPPED2
SLC39A13		ELN
GTF2IP1		KLHL10
LOC100093631		LOC645166
HSPA2		ARSB
USP7		EN1
EXOSC4		HTRA3
RPL36		PDZK1
DUSP4		TTR
CKAP5		BMP1
SPRED2		KIF7
S100A11		CNTN5
PSMA1		LOC729314
PSMB5		SLC10A7
RHEB		CCDC88A
TPMT		SLC22A18AS
RPS27		BTN1A1
SRRD		TG
TBC1D23		DDIT4L
YIPF5		PAPLN
POGZ		GEFT
FBXO33		NUP62CL
CCDC85B		FBXL13
USP11		C6orf225
PRDX1		PTH1R
H3F3AP4		HIST1H2BH
FAM220A		NEK11
FAU		CYP2A13
ADRA2B		GDF11
CHMP4B		SLC35E2
PNRC2		CALML4
ARHGEF6		C20orf12
NXF1		TK1
RILPL2		SEC23A
OSTF1		EVC2
CMTM6		CYP7B1
SLC7A11		TAGLN3
TSPYL2		SNCAIP
TWF1		ZNF154
NPC1		C1orf190
ATP1B1		TBX19
TMED10		CHST5
FAM102B		TXNDC5
EIF2AK4		IP6K2
NOTCH2		LPP
DCBLD2		LOC729085
AKT1		FLJ11710
KIAA1033		SAMD8
NPLOC4		ZNF286A
DENND4A		IGSF22
NRP2		ZNF785
TFIP11		ZNF692
VAMP3		SATB2
RPL6		CCDC153
GART		SNAPC1
MRPL3		STYK1
CCNT2		EFNA4
RYK		C11orf63
ITGB1		GAMT
GRK5		KIF27
MAML1		BRCA1
MYOF		FXR1
DLAT		HGF
ATP8B1		TMPO
GBP1		ABCA7
SLC44A2		GMNN
CAPN2		MGC26356
SPAG9		SH3PXD2A
MATN2		DMXL2
SETX		MEF2B
RNF24		METTL8
TOB2		LOC645251
GNB4		CTSL1
FAF1		GINS2
45722		LY96
UBE2R2		HPSE
SBF2		C2orf43
CYTH1		LAMA1
SLC17A9		DGKA
FAM171A1		GPR155
SLC25A25		TBC1D8B
SELT		PI15
PEAK1		MSI2
TANC2		THRB
NCAPD3		PPM1K
ZDHHC24		TNC
FAM91A1		DLG5
SH3BGRL3		KCNN4
SGSH		LOC283177
GMFB		FKBP4
FLT4		WDR35
USP22		PPP1R3E
GALNT7		P53AIP1
CALCOCO2		ANKRD34A
ZDHHC6		FGF13
EXOSC10		EFHC2
TFG		SIAH2
RNF149		POU2F2
PTP4A1		DNA2
BCL9L		GPRC5B
TRIP10		C11orf74
CDK8		CDC20B
HEYL		SCAMP5
PPP2CA		RBM18
UBE2B		LCA5
FIG4		ECM1
RPL4		TCP11L1
FUCA2		MAN1A1
STT3B		PITPNM1
RNF213		GPX2
TNIP2		TSPAN11
STRAP		GCLC
TMBIM1		ENTPD7
GBE1		PC
ELOVL5		GAS7
MPDZ		TRPS1
ATP6V1D		ADFP
SMDT1		CCDC62
SYAP1		SAR1B
ATP9B		CHRDL2
HSPA5		CYTH4
LRRC59		TCF12
TNFRSF10D		SPATA7
CERK		SNAPC3
IQSEC2		S100PBP
AK1		GLB1L
LTBP2		TMEM195
EHD2		ZWINT
ZNF394		AHSA2
WAC		TBC1D12
FUCA1		GLIS1
C16orf72		LOC90835
GAGE2B		CNNM2
TUG1		LOC645726
GJA1		PABPC1L
AHR		P4HA1
ZDHHC5		KRT222P
YWHAH		FANCI
MAST3		VMA21
REV3L		MGC5370
NELFE		MGC16121
PPIA		CCDC41
METTL21B		HSPH1
SLC31A1		PDXP
HSPB1		EBF2
SEPN1		TTC21A
CDC123		NSF
GNG12		ART1
CEP135		TMEM176A
SH3GLB1		CLSPN
ZER1		RGS1
NCL		SLC4A3
RPS28		CCDC67
STK17A		DSC3
HSPA8		SPRR2D
SPRY2		C1orf83
PPP1CA		USP45
MDN1		C1QC
SEMA5A		GLIS3
PUM1		FAM5C
POM121C		PIK3R2
HSF1		AKAP8L
B3GNT2		C3AR1
MAPK1IP1L		FNTA
PIEZO2		ANKRD13B
CDKN2AIP		XPNPEP3
RPS12		TMEM167A
OGFOD1		IRF4
MED10		GUCY1A2
HRSP12		ANKS6
PIN1		FNDC4
ATP6V0E1		AZIN1
DRAP1		TTTY10
ARL5A		SCARB2
C11orf95		SLC25A12
C14orf119		LOC389517
PRSS23		RAB23
ACVRL1		M6PRBP1
RAB1A		WHSC1L1
SQSTM1		UTY
RNF220		LOC346887
DCUN1D3		DNASE1
RPL13A		ADRBK2
ACTN1		RAB6B
RHOJ		C1QL2
FAT1		MCM4
S100B		PADI2
VDAC3		CMKLR1
POR		GATA5
SH3RF1		SAMD1
SLK		C4orf18
FAM171B		TMEM200B
ACAP2		SLC1A4
RAB22A		C1orf96
ATP6V0C
IPO7
CTSF
SPCS1
ADAMTS7
TOP1
ANKFY1
SSR3
PIK3IP1
WBP4
SPAST
OSBP
KCTD2
FAM21A
GBF1
ARPC5
ARPP19
SDE2
MRPS22
RIC8A
DDX42
DDX54
SASH3
MOB1A
ZBED1
CCDC50
MGAT5
PTPRM
NAA15
VPS26B
MYH9
ACLY
OST4
CUX1
FRMD4B
APOBEC3C
VOPP1
FRAT1
ARHGAP23
EIF3M
MFHAS1
NR4A3
TAF10
TBC1D16
ITPR3
HHEX
TFRC
FOXO1
RNF44
CYBRD1
PPM1F
WDR36
HCK
CSTA
NPAT
RGAG4
MAFG
AKIRIN2
ROCK2
JAK3
TPP1
NFAM1
COPB1
RABGGTB
GLOD4
TMEM64
RANBP2
ITM2B
VPS8
GFM1
NEURL1B
DCXR
RBMS1
NCOR2
PSME4
RPL5
SOD1
TSG101
LOC145783
OGT
BTG1
TMC8
LUZP1
DENND4C
FARP1
CTR9
BRK1
ACTN4
ACTR2
FAM43A
AREL1
STRN4
ERGIC3
RPSAP58
USP24
WDR11
HIC2
PPAP2B
SSB
YWHAZ
SMARCA5
PTRF
PTEN
CD9
SGTA
TM9SF3
UBR3
C3orf62
CDC42SE1
FUT4
RARS
ITGA9
SELM
GNA13
FAM50A
RAPGEF2
PSMD7
ITFG1
TMEM14A
KLF16
P2RY10
TMEM59
UBB
FOS
UBA6
45907
DDX1
PIK3C2A
MAFK
KIAA0195
COPS2
KMT2B
ZNF639
SUPT4H1
RHOA
TXLNA
SSPN
TRA2B
ARPC5L
UBR4
NDUFB7
MDFIC
SBDS
ARL6IP1
PCDH17
NUDT4P2
ID3
MTMR6
CCDC6
KAT6A
CHPF
DCTPP1
PDZD8
NRIP1
TMEM37
TDP2
RAB8B
PARP4
SRFBP1
COG5
PECAM1
SAR1A
NUDT4P1
ARIH1
RPL12
PPP1R10
ALYREF
F2RL1
PARP12
ACTR10
GNB2L1
MAP1S
LSM6
SLC20A2
CCDC92
CD55
SGK223
CDC42EP1
IREB2
CREBBP
EHD3
CCDC91
GPR89A
SPATS2L
TNKS2
CLPTM1
ALG8
RANBP9
C5orf24
MED13L
FAM120AOS
EXOC3
BRAP
ZNF697
RTN4
ADRBK1
PTDSS1
SOD3
SIK2
HINT3
GUCY1B3
SLC9A9
ARPC2
RPL19
GNAQ
ARF5
SMARCC2
CHIC2
KIAA0368
UBE2G1
UNC50
FAM162A
MRPL11
MGP
DHX8
CCRN4L
NFE2L3
TMTC3
MICU2
ARHGEF10
DFFB
PANX1
SNX33
RPS23
RNF123
RUSC2
TEAD3
RRAGB
ANKIB1
APEH
FJX1
MED13
PPP1R16B
PEBP1
HSBP1
SLC1A5
C11orf96
ADH5
ZPR1
IFNGR2
SERBP1
KDSR
ZNF703
PTOV1
RPS5
DNTTIP2
FABP5
PER2
STK4
FAM179B
KRT7
HSPE1
RAI14
C1QBP
TET3
MAPRE1
GHITM
EFCAB14
ARGLU1
TRAPPC9
KCTD5
TMED7
METAP2
ZNF217
WBP2
NAT8L
ETV6
SMIM19
SPRY4
PPTC7
PRPF40A
HNRNPA0
ZNF746
WDR45
ELTD1
NUAK1
UFL1
NEK7
MCOLN1
SEPT7P2
TBCC
HERC5
HP1BP3
GALNT10
DNAJB9
DNAJC3
C7orf73
ADAMTS2
NADK2
ATXN7L3
RNF125
NDUFAB1
UBL3
UBE2N
KANSL2
PLCG2
COPG1
SELO
SLC48A1
TBC1D10B
ANAPC1
ADAM10
ALPK1
CORO1A
CAP1
MEGF6
CYB5D1
RAPH1
POLR2B
HTATIP2
SPHK1
CXXC5
DENND4B
APBB3
FKRP
EMC7
ATP5G1
USP16
HNRNPU
IL1RAP
GPS2
ATG13
THRAP3
LAMB2
MAML2
RWDD2B
MAP1LC3B2
MTX1
ZFAND3
SLC25A5
RPS8
CPQ
HECTD1
EIF3F
CRBN
HIPK1
ZNFX1
TBC1D20
PLEKHG2
CRTAP
CUL5
LOC441155
MBTPS1
EIF2A
UBE2Z
ARHGAP35
PRKCDBP
PABPC1
COPZ2
TSPAN18
UTRN
CDC73
ACTB
DDRGK1
TTC28
CIC
RPS26
UBE2E2
UBAC1
HYAL2
G3BP2
TNFAIP6
GOLGA7
TMEM150A
LAMC1
VASN
TMEM260
DDX5
MLF1
IMPAD1
SPSB3
RARS2
RPS7
RPS25
ABHD5
GCC2
MCL1
DHX29
CORO1C
TMEM127
RPL7A
DOCK1
KIAA0355
IFI6
SLC38A10
STK38
MGST3
FEM1C
RPL35A
PPP2R3C
IQSEC1
TMEM179B
MKRN2
WDR43
CDK4
MLEC
MRPS15
MMP24-AS1
ATP5F1
PMS2
CGGBP1
SDHAF2
FIS1
DBN1
SECISBP2L
RPL21
UBE2S
ZFR
PLXNA3
MBTPS2
SF3B1
NIPBL
ANXA5
YIPF3
AGGF1
MORC3
ZMYND15
EMB
EMC10
AHCYL2
PLSCR3
NCKAP1
FKBP3
SCARF2
TCERG1
LZTS1
PPIC
HGSNAT
EIF5B
SGPP1
ZBTB38
CRACR2B
SP2
CBLB
RPLP0
CRY1
GAGE12I
ABHD4
NAP1L4
TNPO1
DHX34
NXT1
SFT2D1
HNRNPH1
TRIM33
USP15
GPATCH2L
FGFRL1
ARV1
CDYL
NUP153
MTAP
PDE2A
POLR2L
SNHG16
TRNT1
TTF2
TMEM167B
PPP1R9B
NUP50
NDUFA4
PABPC3
PCNP
HSPA13
NPEPPS
FUBP1
LLGL1
PAQR8
SLC35F3
USP21
ORMDL2
GPX7
FASTKD5
RCN2
EAPP
45719
CUBN
MRVI1
RNF187
TBX2
S1PR3
KIF13A
BMI1
COMMD2
ME3
CANX
UBR7
MAP3K2
RCN1
DIRC2
APOA1BP
COX7A2L
LRRC37B
PRR12
CGRRF1
ZNF841
FRMD8
NFXL1
PPIL4
CPNE2
AP1G1
HLA-B
TMEM123
DVL2
TMEM43
SRSF11
CELSR1
PIK3CG
SMPD1
TRAPPC2P1
PARVA
TUBA1B
ZNF532
ST13
TMEM14C
FAM120A
GLTSCR1
GUK1
ZC3H15
CLDN1
ZZZ3
C1orf174
PCGF3
MRPL4
NMB
ATP5B
REXO2
ZNF121
TNK2
FNBP4
DLGAP1-AS2
NUP188
SUPT16H
CUL1
ACSL4
LSM14A
HAUS4
AGPAT3
RB1CC1
STAT1
HAUS6
BRD3
FNDC1
LBR
HINT1
TMEM229B
RPAP2
H3F3C
FOXK1
OVCA2
MTRR
NSMCE1
HEBP1
GTPBP1
RPS2
IER2
SNX13
CNPY2
ZNF598
SOS1
HEATR5A
AP3S1
SPIRE1
ZDHHC3
NDUFA3
TSHZ1
USP34
NMD3
UQCR11
EXOC7
CYC1
ARHGEF12
PURB
TCEANC
TFB2M
P2RY8
FNIP1
PREB
UGGT2
DCTN2
INPP5A
PRKAR1A
BRWD3
AFF4
C12orf49
PLA2G15
ROMO1
DHX9
PRKRIR
HERPUD1
RPLP2
C7orf60
RPS16
SNX11
MT1F
TGFBRAP1
PRKDC
FOXL1
ANKRD11
GLTSCR2
HDGFRP3
ATP5L
CXorf40A
PLGRKT
IDS
RPL23
MYL6
SSTR3
FERMT2
ALKBH5
SIRPA
TWF2
GPAA1
CCNK
NDFIP1
RSPRY1
FSTL3
LIN7C
NUP133
RPS6KA2
GLS
NUP88
OSBPL11
METAP1
YWHAG
OSGIN2
TMEM184C
TMEM165
MEDAG
FEM1A
PPP2CB
LOC284023
PTBP2
ORAI2
TSR3
LHFP
NDUFV1
PCNA
SLC18A2
NSMAF
PRR14
PISD
SAV1
AAED1
OTUB1
RHOBTB3
CHCHD6
EMG1
SFXN1
IVNS1ABP
HEG1
CALM2
METTL10
NKAP
UBE2Q2
RNF5P1
ETHE1
MIF
FAM84B
STRADB
PHTF1
TXNDC12
SLC35A4
ZNF681
RFC1
SAMD4B
MANEA
PAWR
OSGEP
NBPF9
NOL9
LINC00884
CHPT1
POLR2E
SLC25A39
GFPT1
FAM149B1
HYOU1
NBL1
YY1
ZYG11B
HIAT1
ATP2B1
PDSS2
PBXIP1
ZNF26
ZBTB11
ERGIC2
RPL27A
COX7A2
ALDH18A1
CREB3
COQ4
BMPR1A
HNRNPUL1
FASN
AMOTL2
C11orf58
NKIRAS2
MRPL17
TMEM41A
KLHL24
BTBD19
TOR1AIP1
GNB1
MTMR4
FBXW5
PGAM1
BMPR2
ZNF175
PHIP
IER3IP1
DCTD
OSTM1
PCYOX1L
RAB3D
ZFP1
TM2D1
EAF2
RBX1
DR1
IDH3G
GNPTG
IRGQ
GADD45GIP1
POLR3K
FZD6
SOCS1
SEC24B
MED16
NARS
NDUFS4
LRFN4
UVSSA
ACBD6
ULK4
SSX5
ZNF280C
PRPF39
CCNG1
PFDN1
CYCS
LUZP6
MTPN
C19orf24
TRIAP1
PRR11
CEP44
ARRDC4
THAP11
CCS
ITGAV
ACAD9
CSNK1G2
EIF5A2
RPS4X
HMGN4
[truncated: 445 more rows]
