# Supplementary material for: Integrated bioinformatics-based identification of proliferative diabetic retinopathy and idiopathic pulmonary fibrosis: Focus on fibrosis and immune infiltration
Source: PLoS One. 2026 Feb 23;21(2):e0343398. doi: 10.1371/journal.pone.0343398 (PMC12928582; doi:10.1371/journal.pone.0343398)
Supplement: S5 Table — (XLSX) [file pone.0343398.s005.xlsx]

## Sheet: Sheet 1
Intersection of fibrosis-related genes and differentially expressed genes in PDR and IPF
Only fibrosis	Only PDR+IPF	fibrosis AND PDR+IPF
CFTR	GNB5	TIMP1
TERT	SGOL1	IL10
RTEL1	PTPRH	MMP2
RTEL1-TNFRSF6B	CDC25B	COL1A1
CFTR-AS1	OLFML2B	SERPINH1
PARN	GEM	IRF5
LOC111674472	NAV1	POSTN
LOC111674475	SH3PXD2B	COL1A2
KIF21A	SLC16A10	COL3A1
CLCN1	CPNE5	MMP14
LOC111674477	SPCS3	COL14A1
LOC110806263	SLC37A2	CTSD
TGFB1	PIK3AP1	THY1
MUC5B	SH3RF3	MYO5A
SFTPC	FNDC3B	TYMS
TERC	DST	FHL2
LOC113664106	KDELR3	FBN1
LOC111674463	OAF	SERPINE2
TUBB3	DSE	FAP
SFTPA2	PTGIS	RRM2
ABCA3	ZNF581	DAB2
LOC110806306	SPAG5	MAP1B
SFTPA1	HS3ST2	FLNC
SERPINA1	SMC5	HSD3B7
DSP	STK38L	ERCC6
LOC113633877	SORD	MERTK
PHOX2A	LEPRE1	DDB2
CAV1	TMEM87B	BGN
ELN	ATAD2	THBS2
NKX2-1	PTGFRN	COL5A1
TINF2	KCNE4	RUNX1
TMEM67	ANO4	FSTL1
HPS4	USP35	ANPEP
HFE	IER5L	FBLN2
INVS	SPATS2	RPS19
STAT3	FHAD1	UCHL1
CCN2	RACGAP1	PLOD1
HPS1	SLC38A6	NIN
MBL2	DONSON	CTSB
DKC1	ENAH	P2RY6
OFD1	ECEL1P2	COL8A1
HMOX1	SH3GL2	PDE6A
FAM13A	WFDC12	SEL1L
FAM111B	SH2D1B	COL6A2
NAF1	SDR16C5	DYM
NOP10	KCNG3	PCSK6
ELMOD2	GPC5	CYP17A1
SFTPB	LIM2	SGPL1
NPHP3		COL5A2
PKHD1		CD1B
STN1		LUM
ENG		HMGCS2
ZCCHC8		CREG1
RPGRIP1L		TCN2
SCNN1A		MMP11
POT1		SERPINF1
SCNN1B		CALD1
BMPR2		XPOT
ATP11A		SYP
CFM1		TBK1
DPP9		SNX9
SMPD1		NUCB2
CC2D2A		COG3
TNF		PTTG1
NPHP1		STEAP3
PLG		NID2
COL25A1		CREB3L2
ITGA3		ABCA12
NPHP4		FKBP10
EDNRA		ITGB5
TSC2		ITGA11
CXCL8		COL15A1
FCGR2A		UNC93B1
SM2		FAM20C
SLC26A9		USP28
DCDC2		FKBP14
NHLRC2		C1R
HFE-AS1		SIGLEC1
SLC7A7		SPAG6
CEP290		DMRTC1
NOTCH1		SPON2
MIF		ESD
WDR19		STMN2
INPP5E		HS3ST1
TSC1		TXNRD1
SLC9A3		EMILIN1
TULP3		BASP1
SLC34A2		GAL3ST4
NOTCH2		TTYH3
TMEM216		FLRT3
MUC1
EPHX1
IL6
MKS1
B9D2
IQCB1
NF1
LOC123956257
TTC21B
CSF2RB
RPA1
RPGR
DNAH11
KCNN4
CAV3
SLC11A1
NEK8
TCTN2
B9D1
CSF2RA
CLN6
COL4A1
SLC6A14
DNAI1
STX1A
CEP164
H19
TMEM237
DCTN4
GCLC
IL13
ACVRL1
DNAH5
EIF2AK4
TCTN1
PKD2
GLIS2
NOTCH3
DVL1
IL1B
BBS1
HYDIN
TBX4
TMEM231
TCTN3
COL4A2
CLCA4
GSTM3
SMAD9
CCDC65
MIR21
CEACAM3
CEACAM6
TUBA1A
DNAAF3
CCNO
RSPH1
ANKS6
WDR35
BMPR1B
BBS2
RSPH3
ODAD1
DNAL1
MMP9
DNAAF1
ODAD2
ABCC6
CCDC40
DNAAF4
BMP6
CCL2
SCNN1G
KIF7
RSPH9
CCDC39
NR1H4
AHI1
SARS2
ZMYND10
DRC1
DNAI2
RSPH4A
SERPINE1
TMEM138
KCNK3
DNAH1
MMP1
GAS8
DNAAF2
ABCC10
TUBB2B
BBS7
NME8
DNAAF5
SRC
ZNF423
BBS4
CENPF
IFNG
SPAG1
CFAP298
DNAAF11
DNAAF6
ABCB4
BBS9
LIPA
CEP41
ELANE
CD36
BBS5
DNAAF19
BBS10
BBS12
JAK2
PGR-AS1
ARL13B
MIR223
CTNNB1
TRIM32
HGF
CPLANE1
SMAD3
IL4
ARL6
AKT1
TTC8
CP
CALR
ACE
REN
POLE
IL1RN
IL5
FGF2
SPINK1
MKKS
HPS5
HPS6
SPP1
SFTPD
TP53
EDN1
PDGFRB
LOC130004775
SMAD2
HLA-DRB1
MPO
NHP2
IL17A
SMAD4
HPS3
SMAD7
TLR4
S100A8
PDGFRA
ALB
GGT1
PRSS1
MUC5AC
BAAT
CCL11
NHERF1
FN1
IGF1
CCL5
MIR17
PTEN
MIR146B
CRP
NFE2L2
EGFR
AGT
TOLLIP
LGALS3
CDH1
BMP1
SEC61A1
KRT18
PDGFB
PKD1
PIK3CG
GREM1
IFT172
CTC1
PTGS2
MIR155
CERNA3
PDGFA
MMP7
MIR125A
IFT140
SLC25A13
GUCY2C
CSF3
INS
IL1A
S100A9
TGFA
LYN
PPARG
HIF1A
PIK3CA
CCR2
MIR199A1
NLRP3
SDCCAG8
PRTN3
GPT
MTOR
MPI
NFKB1
TGFBR1
SOD2-OT1
MPL
CCL3
TGFBR2
UMOD
EGF
LMNA
MIR30A
MYH7
BMP7
ICAM1
JUN
MIR34C
DNAH8
CXCL10
PNPLA3
TGFB2
IL2
LOX
AGTR1
FGF7
SLC17A5
NOS2
PLAU
CXCR2
IL33
ITGAM
CCL4
NOX4
SLC40A1
GLIS3
IGFBP5
UNC45A
MIRLET7D
CHI3L1
CXCR4
TGFB3
CXCR3
IL18
MIR140
DES
ALMS1
TET2
ACD
ABCB11
NF2
MEG3
MMP3
MMP8
CD4
CSPP1
MIR30D
MC1R
LOC111674474
MARS1
ADRB2
TIMP2
SCGB1A1
LOC113219471
DCN
GANAB
ACTC1
MMP13
HBB
IL1R1
ARG1
LOC113633876
FAS
CBS
MYO5B
RNASE3
WRAP53
TTN
VCAM1
CSF2
DERL1
ACE2
KIAA0586
CDKN2B-AS1
RHOA
MAPK8
HSP90AA1
CCL17
STAT1
CTRC
VEGFA
GSN
LOC113664107
KRT8
IFT56
MIR122
TFR2
DTNBP1
RPGRIP1
CCL18
DNASE1
SIRT1
CLCA1
BCL2
JAG1
TLR2
PSMA3
XPNPEP3
IL9
IFNA1
SPARC
IARS1
MIR486-1
VCP
SOD2
PAH
AGER
MAPK3
CLCN5
GSTM1
GAS5
CAMP
CCL22
FASLG
DYNC2H1
S100A4
CXCL1
SHH
HJV
EXOC4
LPL
ATP8B1
NHERF2
G6PC1
CXCL2
CR1
HAMP
MIR29B1
ACTA2
VPS45
TMEM107
TXNDC15
DEFB1
LOC113633875
CEBPB
TUKLS
ENPP2
FGFR1
LOC111674464
TF
LPAR1
CASR
HP
MIR29A
AP3B1
SFTA3
MAPKBP1
IFT122
MIR494
SNAI2
VIM
MIR193A
CXCL12
MYH6
HSPA8
IL11
CD274
HLA-DQB1
LOC111674466
CORIN
EPCAM
HMGB1
DZIP1L
TRAF3IP1
SH2B3
MMP12
ALOX5
SLPI
CXCL9
CEP83
LOXL2
LOC111674470
NPHP3-ACAD11
CD163
TLR3
LINC02605
AGTR2
KIF15
GSTP1
EPO
VWF
LOC126859690
INSL6
ACADVL
MIR34A
ARSB
THBS1
WDPCP
CDKN2A
PHKG2
ABCC1
TSLP
TM6SF2
MYC
MAPK14
VDAC1
BRCA2
CANX
LOC111674471
CDKN1A
LYST
PXDN
WT1-AS
CTLA4
CD44
SLC10A1
CCR4
ADA
HSPA4
CASP3
GOPC
VCL
IL1RL1
PTCH1
F2R
CCR6
SIRT3
ATF6
MYD88
BLOC1S5
TGM2
MIR199B
FAM131B
DNAJC5
F2
CXCR1
CYP2E1
ALG5
KRT5
GUSB
IL13RA2
PAX2
IL22
HSD17B4
RNF5
KIF12
MIR142
MET
LOC111674473
GBA1
HNF1B
ABCB1
TNFRSF11B
SLC51A
USP53
SNAI1
ATM
IFT43
MYBPC3
RPL5
LTF
KNG1
SCN5A
MIR16-1
CMA1
GLB1
CCN4
CXCL5
PRSS2
IFRD1
IFT74
MIR126
LOC111674476
GPD1
FAN1
MIRLET7C
CCR7
RAB27A
BLOC1S6
WNT5A
BPI
PVT1
FLNA
EPX
LOC111674478
APCS
MIR409
CXCL11
SMARCA4
ZEB1
CD34
GJB2
MIR31
BMP4
ARSA
CBL
ITGB1
IFIH1
LEP
SGK1
CHIT1
GJA1
MIR4685
MIR29C
VIP
B2M
MIR150
MIR133B
SELP
CSF1
HSPD1
GSK3B
TRIM21
APOB
LGALS3BP
AP3D1
LOC111674465
C3
LTBP1
HSPA5
FOXP3
LOC111674479
HSPH1
MIR27B
HULC
STING1
HSPB1
SOD1
CASP1
XPO1
SCGB3A2
XDH
NDUFAF6
MASP2
EZR
HSPG2
TYR
MYH9
STUB1
ALDOA
ADIPOQ
FTH1
LOC113523647
DNASE2
ATP12A
BLOC1S3
ITGB6
LOC108491823
ARL3
SLC12A2
KRT7
FGF10
NOS1
IL3
STAT4
CDKN3
TUBB
RACK1
MIR200B
PRG2
MRC1
BSG
SLC37A4
PLEC
DNAJB6
PSMA7
TOP2A
ITGAV
MIR143
LACTB
NOX1
IL7
HSP90AB1
MUC5B-AS1
TPM2
APEX1
PINK1
MIR451A
PHKA2
IL2RA
TPM1
DEFB4A
SCT
IFNL3
SCTR
TNPO3
ACTB
LCN2
PSMC4
PSMB3
KIT
PSMD8
PSMD11
THBD
PRKCSH
GRN
TTN-AS1
DDR1
SLC51B
CD8A
MUC2
PSMD3
ANXA5
NOD2
TNNI3
P2RY2
ADAM17
FHIT
CLTC
NR3C2
NLRC4
MYH14
LBR
MUC4
MIR7-3HG
SERPINB1
HSPA1A
UTP4
CLCN2
PSMD1
VHL
VTN
ALG1
IL4R
TNFRSF1A
XIAP
MIR342
LOC113604967
PSMB1
MIR335
FADD
PRKCA
PTX3
MIR708
CHUK
LOXL1
TJP2
ASAH1
MIR483
PRKAA2
MYH11
SP1
PTPN11
HRAS
CDH2
CTSG
BAG3
QARS1
PSMB4
ERLIN1
CDH3
CLDN1
DDIT3
MYO6
CD80
GBE1
BBIP1
AQP5
ANXA2
CXCL13
PSMA1
LAMP1
FOXO3
LDHA
PRKG1
ASL
PWAR1
CYBB
COPA
PSMA4
PSMA5
PSMD12
S100A1
CEP120
PLA2G2A
DERL2
TMSB4X
HAX1
TPR
ENPP1
FCGR3B
SDHA
THPO
GPR143
FOXJ1
ABCB7
GRP
HLA-B
SLC45A2
CLCN3
MIR26A1
IFT80
DNAJB11
ADORA2B
AREG
WNT3A
MIR146A
LOC111674467
PSMC6
EPRS1
FIP1L1
CKMT1B
DGUOK
SCYL1
DCLRE1B
HDAC9
SLC26A3
SP110
MEN1
GC
VPS33B
A2M
LRBA
IFNGR1
AKAP13
CTHRC1
PECAM1
KCNJ1
PRKAG2
NPPB
LOC130004578
PSMC2
MECOM
RDX
BRCA1
PYGL
MIR423
LOC111674468
ADORA2A
CD40LG
GPI
KCNQ1
PTPRC
TUBB6
STAT6
AARS1
CYP7B1
JAK1
AHSA1
PHKB
MLPH
CD40
EVC2
CLTCL1
LRP5
TNNT2
PTK2
ACP5
NME1
ABCD3
PSMC5
PSMC3
ZFYVE19
CYS1
REG3A
PPARA
LTBR
SAR1A
CFAP418
AQP1
NAT2
KDR
MIR23A
PNPLA6
LPO
PSMD14
SLC4A4
TRAF6
ABCC8
MX1
PRSS8
BAX
PSMA6
PSMB5
PSMD7
ADRM1
PSMA2
PSMB2
MSN
CCR5
OCA2
NOS3
GLA
DNAJA2
SERPINC1
ANXA1
AMFR
MIAT
CYP1A1
SLC24A5
TARDBP
SKIL
IL12B
GDF2
DEFA1
LAMA5
TKT
RAB5A
FASN
ADAMTS9-AS2
ITGB4
INPP4A
HAS2
MIR130A
ENO1
RAC2
FURIN
PARK7
MIR145
ENTPD1
VAMP3
MITF
HDAC2
BLOC1S5-TXNDC5
EEF1E1-BLOC1S5
FGF9
LRMDA
AOC1
MIR196A1
MDH2
ODAD3
SNRPA
TRB
NT5E
PDP1
MPV17
TAP2
KRT19
BCL2L1
CALU
LBP
ADORA1
PF4
DNAJB1
PPA1
CALM2
SLC26A4
MIR214
PRDX1
IL17F
ATP2A2
DUSP19
BLM
GCDH
NTS
ITGA2
TXN
EMD
DMBT1
PDIA3
GJA8
CALM3
AFP
HLA-DPB1
PRKG2
HLA-DQA1
MUTYH
NFKBIA
AHCY
IDH2
LMF1
CYP2D6
P4HB
ABCC2
GSTT1
CLIC1
KCNJ11
PDZK1
PRKDC
PMM2
MALAT1
CD68
ACOX2
INTU
SFN
PIK3CD
IL17RA
TSIX
LAMC2
ADCY10
GALK1
MIP
MIR30B
MIR338
BDNF-AS
POLG
KITLG
KRT13
ARMC9
GJA5
DNM2
ITCH
HOTAIR
MIR200A
APOE
TPI1
SSR4
AGL
SLC4A7
LMAN1
EZH2
FLNB
CAPN10
TYRP1
HPX
NPC2
YAP1
HUWE1
ADRB3
CALML3
IL12RB1
CX3CR1
RPN1
SLC1A5
FKBP8
SPTLC2
CYP7A1
JMJD6
EDN3
CAT
PDE4A
AP1B1
MIR27A
TUBB1
AIF1
FGF18
AQP3
MIR192
TRIM5
EHD1
ASAH2
IGFBP3
MIR10B
BEST1
SGCB
LNX1
CRB2
HOPX
ETFA
MIR132
COPG1
PABPC1
PLA2G6
VAPB
CD86
MT-ND1
CSK
HSPE1
VPS4A
VMA12
MIR455
MIR200C
TP53BP1
PIK3C3
KRT17
DCTN1
MARCKS
SLC25A3
SELE
DNAJA1
GAPDH
PTGER2
HSP90B1
PRKAR1A
MIR197
MSRA
GUCA2A
IL12A
ANGPT1
ABCB10
IGF2BP2
SLC41A1
SNORD15A
TREH
LTBP4
GJC1
TRPV4
MUC6
APOC2
CAPN2
ANXA6
STX6
GRHL2
LPCAT1
CAST
ABCF2
CALCA
CLPS
PSMD4
ADAR
PGK1
GZMB
DEFB104A
CD79A
ISG15
IKBKB
TALDO1
NAT1
PFN1
SKIC3
CCK
FGF21
PIBF1
IL9R
HSPA9
IMMT
CCT8
FCGR3A
CYP1A2
BICC1
GLO1
DPM1
NOP53
STXBP2
SKIC2
IFT27
BAG2
HNF1A
SLC5A1
RYR1
GJB1
ADGRG2
ASIC1
DNAJB12
IFT81
ESYT1
PRKACA
GDF15
PDE4D
PKM
SCAMP2
SCN4A
ECEL1
ADCYAP1
SOX9
SLC10A2
TNFSF12
FSCN1
TAGLN2
HSPA1B
COL2A1
YWHAE
PSMB8
TTC21B-AS1
CA4
PRDX2
CXCL3
STK11
SNX27
PLA2G4A
ABL1
PTRH2
ATP2A1
COPB1
ACSL4
PPP1R12A
HNRNPC
EXOC7
MIR221
PCNA
PTMA
IPO7
EDNRB
TAX1BP1
LIG4
SKP1
PLCB3
PATJ
PI3
NEK1
MIR378A
SLC38A8
MIR212
LPAR2
VDR
VAPA
ENOSF1
ABCC11
SURF4
COPE
DNAJB14
PEPD
TNC
LOC126806306
AXIN2
SEC16A
KHSRP
MIR148A
KANK1
NBAS
MYO1A
HNF4A
SLC16A1
MSH2
FKBP5
NPPC
AGR2
LMNB1
ALOX12B
LMNB2
FCN2
LAP3
MYH10
SP3
DYNC2I1
SCRIB
CLCN4
AQP9
IFNA2
LOC129390514
SP140
SHOC2
RECQL4
MIR125B2
UBA1
MIR151A
PNLIP
MT-ND4
PEX1
TAP1
BGLAP
NBEAL2
VDAC2
P2RY4
F3
MIR98
XRCC5
STAT5B
LAMB3
PDE6D
DYNC2I2
PHGDH
STX3
MVP
DYNLL1
TNFRSF6B
ATP4A
ASIC3
LAMA3
YWHAB
ATP2B4
ARPC2
FAF2
HLA-A
FARSB
MSH6
FLCN
YWHAZ
S100A10
TNFSF15
ENTPD3
PRDX6
FGF8
PTGIR
MIRLET7B
YWHAG
PMS2
APOA5
MIR125B1
LOC113633874
SUFU
MYL9
DNAJB2
RPLP0
PLD3
RPLP2
GGCT
RNH1
SEPTIN7
FLG2
MT-ND5
HLA-E
ABCB8
MTTP
LOC105371046
ERBB2
PDCD1
ACTN1
EEF2
PDPK1
CSTA
RARS1
RPL3
ACTR3
RPS12
RPL34
PDIA6
GRPEL1
AUP1
SDHB
USB1
TRA-TGC7-1
PTGES
LPAR6
ATP5F1B
GSDMA
DCTN2
BMP2
TIMP3
RAB11A
FGF3
FGF16
NPHP3-AS1
CBR1
FLII
UBE3C
MUC3A
ILK
LZTFL1
LDLR
ACTN3
MIR22
BID
RLIG1
RHBDF2
KIAA0753
PZP
UPF1
CAPZA2
COPG2
MIR154
ASS1
EGR1
AKAP1
IL1R2
ATP2B1
UGDH
EIF2B4
LMAN2
PDIA4
SRSF9
ITIH2
RPLP1
UGGT1
KDELR1
RAB14
LTN1
GUCY2C-AS1
KL
NAGLU
MPIG6B
OAS1
IMPDH2
ACLY
YWHAH
HYOU1
SEC24C
ANXA3
CDC37
YME1L1
SUCLG2
HLA-F
MYO1B
NCBP1
RPL32
MRI1
MX2
KRT33A
SPRR1B
HRNR
SERPINB12
MIR187
TUG1
NPHS1
LOC129999976
HNF1A-AS1
MIR20A
MIR101-1
SALL4
KAAG1
ACTA1
TRPV6
LPAR3
LTA
NEU1
RECK
MIR144
MAPK1
ASIC5
SOCS3
GPR35
TUBB2A
SDHD
P2RY1
RBP3
TUBB4B
MIR33A
NKX2-5
NME4
TLR9
LOC130061271
MIR203A
PIK3CB
MTMR10
MECP2
CDH5
SOD3
RAB8A
AKR1D1
HIPK2
WT1
TWIST1
STX5
MUC3B
FGF1
SRSF4
SQSTM1
NRAS
CYLD
MIR96
PLAT
SIX5
GLI3
USH2A
MIR199A2
CTNNA1
C2CD3
ETV6
CEP104
MLH1
MIR99A
PXDNL
ERCC2
BRAF
BCS1L
MYL3
DHCR7
KIAA0319L
MT-TP
SLC9A6
PEX6
PSAP
TFRC
RGCC
PLXND1
KIF16B
SMAD1
FGF4
COG6
APOA1
VIPAS39
TERF1
MMP19
NFAT5
CEP55
COL4A3
MIR25
IFT88
MIR195
TRIM37
SETBP1
NPC1
EPOR
NICOL1
MRTFA
ABCG5
PLOD2
F2RL1
IL10RB
ANGPT2
EP300
TRIM33
SST
MIRLET7E
IGHE
TRE-TTC3-1
ITGAX
FGF17
FGF5
FGF6
FGF20
FGF22
FPR1
SPHK1
FAH
GPBAR1
LAMP2
IL2RB
UNC13D
STX11
TMPRSS2
FGF13
GDPD1
GDPD3
MIR410
MIR328
TOGARAM1
TGIF1
EYA1
PTPRO
MIR296
KRT14
TTR
CD27
ITGA2B
MST1
TRPC6
ABCG8
TUBB4A
IVD
ATP7B
NES
GPIHBP1
CCR3
FAM186B
ERCC4
IFT52
TP63
SRF
KATNIP
BSND
KIF3B
TNFRSF1B
CST3
THG1L
RBP4
SEPSECS
MSR1
GLI2
GAA
DPP4
CCL7
TUBA8
DNMT3A
LOC130005404
XRCC1
LEPR
NR0B2
LOC129937586
CASP8
KIF3A
MAGT1
XPC
PNPLA2
SEMA7A
GALNS
TMEM218
NPM1
TYMP
ANO1
MIR222
KIF5C
ERCC5
HLA-G
HOXB1
MAP2K1
ITK
MT-ATP6
TAC1
SLC27A5
TSEN34
MT-CO1
FERMT1
SH2D1A
COMP
ADAM10
UGT1A1
MIR326
MIR320A
SELENON
CREB1
TCF4
OGG1
CYSLTR2
C12orf60
IDS
BLMH
MIR29B2
SOCS1
PHKA1
MT-CO2
PLBD1-AS1
CA12
KLF15
MTHFR
IL12RB2
HADHA
PPARGC1A
PRF1
PFAS
MIR301A
ITGB3
MT-TS1
SMO
LARS1
EHHADH
IFNL4
GTF2H5
MYPN
MT-CO3
IGF2
CYP27A1
INSR
PCSK9
RAPGEF3
PRG4
KLF4
ACTN4
FRMD7
TUBG1
AP1S1
AK2
APC
ATP8B1-AS1
SELL
MIR107
MDM2
ALDH2
ESR1
JPH2
ATP6AP1
DSG2
RCBTB1
SPRY3
EPAS1
EXOC3L2
LOC101928861
VPS33A
MIR215
PDPN
KIF17
RCN1
BSCL2
SPAG17
RNF31
TNFAIP3
SDC1
MYRF
LIVAR
MIR15A
HMGA2
FAS-AS1
KMT2D
FGF23
DYNC2LI1
GATA2
PAX3
AREL1
HSD17B13
STAC3
CD14
EXOSC10
LOC126862260
GFAP
NPHS2
GOLM1
KIF1B
CCN1
MIR216A
SEMA4D
MMEL1
SPIB
POU2AF1
MIR128-2
ERBIN
CPT1A
CCN3
DDR2
XYLT1
ROR2
ACOX1
RAB11B
SOX17
FGFR2
MT-ATP8
CYSLTR1
TAFAZZIN
ACTN2
GUCY2D
MAPKAP1
AQP2
CIB3
RMND1
ABCC4
RO60
MYL2
GCOM1
IGF1R
ABCA4
XBP1
MIR210
BCR
PHLDB2
LOC130055403
C5
MYH8
FOXO1
MIR497
PWAR4
KRAS
ERCC3
POLH
XPA
ERCC8
NUTM1
SLC39A7
TAOK2
MYOD1
IL5RA
BTNL2
CD63
NR3C1
TNFSF13B
TLR5
DNMT1
LINC00974
WWTR1
XRCC3
ARFGEF1
NR2E3
BPIFA1
LOC107133510
HAVCR1
AVPR2
NPPA
WFDC2
PSKH1
RAB6A
CXCL16
IFNAR1
CILK1
MIR9-1
TNFSF10
PRKAA1
SNRNP70
CD1C
MBOAT7
PLCZ1
IFNA10
CHN1
MAP3K7
MYH3
NOG
CCDC28B
PPFIBP1
PPFIA1
GPT2
HLA-C
HMGCR
GPER1
RETN
KANK4
CSF3R
NEAT1
FGFR3
MIR30C1
PRKD1
PLN
IFNA17
MIR361
MICA
DOCK6
IDUA
SMURF2
LOC106099062
FBL
ITGA8
LOC110806264
LOC126860160
EEA1
CEL
ROBO3
COL4A5
REV3L
MIR429
SCAPER
SPG7
TULP1
GHRL
FLI1
LIG1
MED12
MIR627
TNFSF11
CPA1
TRPM7
KIF2A
COL6A3
PCDH19
SLC2A1
BRD4
GPR161
CNR1
LINC02147
RBM48
MIR519D
TOP1
SCLT1
PSMD2
CLDN2
STX8
IL25
TUBA4A
STXBP1
LOC106627981
MT-TL1
IL10RA
LDB3
CLEC7A
SLX4
NEK9
MIR93
LOC129998833
CXCR5
ABCC3
PRL
CEP19
CKB
RBCK1
MIR379
NCOA1
TLR7
SLC29A3
CAVIN1
CYP3A4
FOXP1
ALPP
SCARNA5
IL18R1
LOC101927082
FGF19
UBC
SERPINF2
RYR2
NEDD4L
SLC34A1
VAV1
TUBA1B
LOC126862761
MIR183
FOS
ABHD5
MIR185
AEBP1
APTR
SLC4A2
HDAC6
IFNAR2
MYZAP
FBN2
MIR92A1
DMD
USP11
ERLIN2
RPL36A-HNRNPH2
CD38
FNIP1
PKP2
TIMP4
SREBF1
MMP10
LPA
MIR204
ANXA11
CYP11B2
PEX11B
RELA
ABCA1
GATA1
GPX4
CETP
CKMT2
SLC12A3
RPS27A
HOGA1
REL
MUC7
DOLK
HCK
WAS
ALDOB
KIF1A
KLC1
KIF27
GOLGA8R
MT-ND3
MT-ND4L
ASCL1
KLF2
TREM1
CNTLN
HGSNAT
HOXA1
CLIP2
OTC
CRHR1
MAP3K14
TNFRSF9
ST2
TNNC1
PDE5A
CDH11
TRC-GCA24-1
VEGFC
TXNRD2
TOP2B
DEF6
ANKZF1
LOC126806400
LOC107548112
SUCLA2
CKM
NEDD9
LEMD3
MIR133A1
BCL6
BIRC5
SYT7
TMC4
PEX2
MIRLET7A1
SLC12A1
PTPN22
LOC126806252
LRRC56
CUBN
PIAS1
POLE2
SGSH
ADK
TBXAS1
CD209
PEX5
PEX7
TRMU
SNCA
FANCM
ROCK2
METTL3
RAMP3
ANTXR1
IFT20
ADM
LAMB2
GBA2
PTBP1
TMEM17
TNNT1
TJP1
CD28
GALC
AHR
NUP107
PKD1L1
MIR381
EHMT2
ACKR3
SUMF1
ROCK1
RHO
CGAS
MIR18A
LOC130007673
IFNGR2
AHSG
PLXNC1
RNF185
RIPK3
TSPAN12
MIR191
MIR9-2
IL16
SNHG7
BCL2L11
TFEB
SOX6
AGPAT2
GNE
DLL4
HABP2
TLR1
FOSL2
COL4A4
MIR208B
DOK5
FAM149B1
LEFTY2
TGFBR3
ADSS1
LOC126806433
PEX16
SCP2
CRYAB
LAMA2
KIF4A
PSD
KIF13B
KIF21B
KIF26A
KIF4B
OR4L1
PRAMEF14
PRAMEF25
SPTAN1
MCM3AP
PDGFC
INCENP
FLT1
SEC61B
IL15
[truncated: 9,001 more rows]
