# Supplementary material for: Integrated bioinformatics-based identification of proliferative diabetic retinopathy and idiopathic pulmonary fibrosis: Focus on fibrosis and immune infiltration
Source: PLoS One. 2026 Feb 23;21(2):e0343398. doi: 10.1371/journal.pone.0343398 (PMC12928582; doi:10.1371/journal.pone.0343398)
Supplement: S6 Table — (XLSX) [file pone.0343398.s006.xlsx]

## Sheet: Sheet1
Hub genes identification in GSE102485: results of group comparison using Mann-Whitney U test
Hub genes	Group I	Group J	Statistic	Difference (J-I)	95% Confidence Interval (95% CI)	p-value
COL1A1	CONTROL	PDR	3	9.9883	6.548 - 11.691	0.0061
COL5A2	CONTROL	PDR	1	6.7721	3.9275 – 9.0805	0.0017
COL3A1	CONTROL	PDR	0	9.5659	6.5255 - 11.551	0.0009
COL6A1	CONTROL	PDR	13	2.3121	-0.68355– 4.1601	0.1029
THBS2	CONTROL	PDR	4	5.5274	2.3923 – 7.615	0.0096
COL6A2	CONTROL	PDR	2	6.0895	3.3012 – 7.6649	0.0035
BGN	CONTROL	PDR	3	7.7142	2.1596 – 10.495	0.0136
COL15A1	CONTROL	PDR	3	5.2511	1.4464 – 10.25	0.0061
COL1A2	CONTROL	PDR	3	7.854	3.8551 – 10.905	0.0061
COL4A2	CONTROL	PDR	22	0.9034	-2.7004 – 5.8329	0.3587
POSTN	CONTROL	PDR	1	9.191	4.8216 – 11.713	0.0017
COL6A1	CONTROL	PDR	13	2.3121	-0.68355 – 4.1601	0.1029
FBN1	CONTROL	PDR	3	3.7599	1.23 – 5.5477	0.0061
