# Supplementary material for: Integrated bioinformatics-based identification of proliferative diabetic retinopathy and idiopathic pulmonary fibrosis: Focus on fibrosis and immune infiltration
Source: PLoS One. 2026 Feb 23;21(2):e0343398. doi: 10.1371/journal.pone.0343398 (PMC12928582; doi:10.1371/journal.pone.0343398)
Supplement: S7 Table — (XLSX) [file pone.0343398.s007.xlsx]

## Sheet: Sheet1
Hub genes identification in GSE24206: results of group comparison using Mann-Whitney U test
Hub genes	Group I	Group J	Statistic	Difference (J-I)	95% Confidence Interval (95% CI)	p-value
COL1A1	control	IPF	6	1.4792	0.87664 – 2.2395	0.0006
COL5A2	control	IPF	8	0.79524	0.38593 – 1.4733	0.0013
COL3A1	control	IPF	3	1.6203	0.9005 – 2.4111	0.0001
COL6A1	control	IPF	38	0.48421	-0.45721 – 1.6552	0.3917
THBS2	control	IPF	17	1.1982	0.32424 – 2.1073	0.0158
COL6A2	control	IPF	32	0.83268	-0.12806 – 1.9358	0.2011
BGN	control	IPF	29	0.42626	-0.18142 – 0.96955	0.1351
COL15A1	control	IPF	1	2.6661	1.613 – 3.3331	3.96e-05
COL1A2	control	IPF	2	0.92608	0.55775 – 1.4008	7.92e-05
COL4A2	control	IPF	33	0.30436	-0.32278 – 0.75757	0.2273
POSTN	control	IPF	39	0.17691	-0.25532 – 0.5766	0.4311
COL6A1	control	IPF	38	0.48421	-0.45721 – 1.6552	0.3917
FBN1	control	IPF	51	-0.0061129	-0.48423 – 0.36559	1
