# Supplementary material for: Integrated bioinformatics-based identification of proliferative diabetic retinopathy and idiopathic pulmonary fibrosis: Focus on fibrosis and immune infiltration
Source: PLoS One. 2026 Feb 23;21(2):e0343398. doi: 10.1371/journal.pone.0343398 (PMC12928582; doi:10.1371/journal.pone.0343398)
Supplement: S8 Table — (XLSX) [file pone.0343398.s008.xlsx]

## Sheet: Sheet1
Identification of 24 immune cells in GSE102485: results of group comparison using Mann-Whitney U test
Immune Cells	Group I	Group J	Statistic	Difference (J-I)	95% Confidence Interval (95% CI)	p-value
aDC	CONTROL	PDR	24	0.0354	-0.077895 – 0.13421	0.4974
B cells	CONTROL	PDR	19	0.041262	-0.03517 – 0.10424	0.273
CD8 T cells	CONTROL	PDR	20	0.034455	-0.038961 – 0.065068	0.3113
Cytotoxic cells	CONTROL	PDR	2	0.16593	0.061393 – 0.27295	0.0035
DC	CONTROL	PDR	7	0.10699	0.0094752 – 0.18117	0.027
Eosinophils	CONTROL	PDR	13	0.030282	-0.014762 – 0.085765	0.107
iDC	CONTROL	PDR	5	0.065078	0.018027 – 0.1008	0.0139
Macrophages	CONTROL	PDR	0	0.14803	0.086607 – 0.19253	0.0009
pDC	CONTROL	PDR	27	0.010065	-0.069459 – 0.11702	0.6635
Mast cells	CONTROL	PDR	19	0.036471	-0.036472 – 0.11885	0.273
Neutrophils	CONTROL	PDR	2	0.19197	0.10185 – 0.29733	0.0035
NK CD56bright cells	CONTROL	PDR	55	-0.050324	-0.10394 – 0.0018687	0.0722
NK CD56dim cells	CONTROL	PDR	6	0.085454	0.021803 – 0.13161	0.02
NK cells	CONTROL	PDR	9	0.03522	0.00027066 – 0.063054	0.0461
T cells	CONTROL	PDR	2	0.24967	0.1059 – 0.36616	0.0035
T helper cells	CONTROL	PDR	14	0.034386	-0.011149 – 0.074481	0.1278
Tcm	CONTROL	PDR	40	-0.022194	-0.063308 – 0.024754	0.6061
Tem	CONTROL	PDR	8	0.06698	0.0048923 – 0.10802	0.0357
TFH	CONTROL	PDR	59	-0.032945	-0.055926 – -0.0058615	0.027
Tgd	CONTROL	PDR	31	0.0049899	-0.052627 – 0.055246	0.9061
Th1 cells	CONTROL	PDR	1	0.090583	0.046146 – 0.13201	0.0017
Th17 cells	CONTROL	PDR	8	0.13175	0.017264 – 0.23101	0.0357
Th2 cells	CONTROL	PDR	7	0.066872	0.011105 – 0.09946	0.027
TReg	CONTROL	PDR	41	-0.11426	-0.5803 – 0.33913	0.5302
