# Supplementary material for: Integrated bioinformatics-based identification of proliferative diabetic retinopathy and idiopathic pulmonary fibrosis: Focus on fibrosis and immune infiltration
Source: PLoS One. 2026 Feb 23;21(2):e0343398. doi: 10.1371/journal.pone.0343398 (PMC12928582; doi:10.1371/journal.pone.0343398)
Supplement: S9 Table — (XLSX) [file pone.0343398.s009.xlsx]

## Sheet: Sheet1
Identification of 24 Immune Cells in GSE24206: Results of Group Comparison using Mann-Whitney U test
Immune Cells	Group I	Group J	Statistic	Difference (J-I)	95% Confidence Interval (95% CI)	p-value
aDC	control	IPF	44	0.019919	-0.063816 – 0.10334	0.6576
B cells	control	IPF	29	0.043207	-0.032536 – 0.10155	0.1351
CD8 T cells	control	IPF	66	-0.015662	-0.054983 – 0.014419	0.3193
Cytotoxic cells	control	IPF	63	-0.031771	-0.091185 – 0.058341	0.4311
DC	control	IPF	43	0.0082838	-0.036417 – 0.049831	0.6088
Eosinophils	control	IPF	93	-0.044191	-0.063177 – -0.017279	0.0018
iDC	control	IPF	15	0.047415	0.010042 – 0.084555	0.0099
Macrophages	control	IPF	10	0.053661	0.01947 – 0.095386	0.0025
pDC	control	IPF	73.5	-0.0947	-0.20789 – 0.036224	0.1234
Mast cells	control	IPF	17	0.0621	0.011416 – 0.089788	0.0158
Neutrophils	control	IPF	97	-0.18238	-0.28523 – -0.10104	0.0004
NK CD56bright cells	control	IPF	39	0.018552	-0.026184 – 0.060637	0.4311
NK CD56dim cells	control	IPF	60	-0.015725	-0.070661 – 0.028642	0.5617
NK cells	control	IPF	63	-0.0075784	-0.026191 – 0.013842	0.4311
T cells	control	IPF	19	0.068878	0.0063277 – 0.16034	0.0243
T helper cells	control	IPF	29	0.014762	-0.0043302 – 0.039626	0.1351
Tcm	control	IPF	24	0.036041	-0.0037791 – 0.10084	0.0623
Tem	control	IPF	85	-0.029974	-0.060981 – -0.0037678	0.0158
TFH	control	IPF	49	0.0025526	-0.039213 – 0.039421	0.9186
Tgd	control	IPF	29	0.032751	-0.011147 – 0.07112	0.1351
Th1 cells	control	IPF	71	-0.026606	-0.062939 – 0.0045986	0.177
Th17 cells	control	IPF	59	-0.014387	-0.055616 – 0.03238	0.6088
Th2 cells	control	IPF	17	0.023739	0.0042437 – 0.040572	0.0158
TReg	control	IPF	58	-0.016585	-0.062214 – 0.038873	0.6576
